# Supplementary material for: Automated classification of tailed bacteriophages according to their neck organization
Source: BMC Genomics. 2014 Nov 27;15(1):1027. doi: 10.1186/1471-2164-15-1027 (PMC4362835; doi:10.1186/1471-2164-15-1027)
Supplement: Supplementary file 2 — Additional file 2: Table S1: Table of the 447 phages from Aclame with all proteins assigned by the virfam strategy. (XLSX 111 KB) [file 12864_2014_6841_MOESM2_ESM.xlsx]

## Sheet: 447 Aclame_NCBI Phages
NAME	NCnumber	mge	classif	TermL	pvir	eval_PsiBlast	Portal	pvir2	proba_HH	MCP	pvir4	proba_HH2	MTP	pvir6	eval_PsiBlast2	Sheath	pvir8	proba_HH3	Ad1	pvir10	proba_HH4	Hc1	pvir12	proba_HH5	Tc1	pvir14	proba_HH6	Ne1	pvir16	proba_HH7	Ad2	pvir18	proba_HH8	Hc2	pvir20	proba_HH9	Tc2	pvir22	proba_HH10	Ad3	pvir24	proba_HH11	Hc3	pvir26	proba_HH12	Ad4	pvir28	proba_HH13
0305phi8-36	NC_009760	1874	Myoviridae (no Type assigned)	TermL	79769	0	Portal	79772	100	MCP	79928	100	-	-	-	Sheath	79798	100	-	-	-	-	-	-	Tc1	79782	95.56	-	-	-	-	-	-	-	-	-	-	-	-	-	-	-	Hc3	79889	85.99	-	-	-
1-C74	NC_003793	98	Not assigned	-	-	-	-	-	-	-	-	-	-	-	-	-	-	-	-	-	-	-	-	-	-	-	-	-	-	-	-	-	-	-	-	-	-	-	-	-	-	-	-	-	-	-	-	-
1-R8A2B	NC_001365	99	Not assigned	-	-	-	-	-	-	-	-	-	-	-	-	-	-	-	-	-	-	-	-	-	-	-	-	-	-	-	-	-	-	-	-	-	-	-	-	-	-	-	-	-	-	-	-	-
119X	NC_007807	1616	Likely Podoviridae of Type3	TermL	96410	0	Portal	96403	100	MCP	96442	100	-	-	-	-	-	-	-	-	-	-	-	-	-	-	-	-	-	-	-	-	-	-	-	-	-	-	-	-	-	-	Hc3	96439	100	-	-	-
11b	NC_006356	1646	Siphoviridae of Type1 (Cluster 3)	TermL	101640	0	Portal	101647	100	MCP	101607	100	MTP	101621	4e-82	-	-	-	Ad1	101599	100	Hc1	101608	100	Tc1	101606	100	Ne1	101594	100	-	-	-	-	-	-	-	-	-	-	-	-	-	-	-	-	-	-
186	NC_001317	324	Myoviridae of Type1 (Cluster 9)	TermL	1826	1e-149	Portal	1849	93.83	MCP	1829	100	MTP	1846	1e-100	Sheath	1845	100	Ad1	1831	100	-	-	-	Tc1	1837	100	Ne1	1838	100	-	-	-	-	-	-	-	-	-	-	-	-	-	-	-	-	-	-
187	NC_007047	1557	Siphoviridae of Type1 (Cluster 1)	TermL	106641	0	Portal	106639	100	MCP	106647	100	MTP	106658	1e-126	-	-	-	Ad1	106596	100	Hc1	106629	100	Tc1	106593	100	Ne1	106623	100	-	-	-	-	-	-	-	-	-	-	-	-	-	-	-	-	-	-
2389	NC_003291	86	Siphoviridae of Type1 (Cluster 2)	TermL	4088	0	Portal	4089	100	MCP	4092	100	MTP	4098	1e-111	-	-	-	Ad1	4093	100	Hc1	4094	100	Tc1	4095	100	Ne1	4096	100	-	-	-	-	-	-	-	-	-	-	-	-	-	-	-	-	-	-
244	NC_008194	1515	Siphoviridae of Type1 (Cluster 4)	TermL	101786	0	Portal	101648	100	MCP	101650	100	MTP	101656	0	-	-	-	Ad1	101652	100	Hc1	101653	100	Tc1	101655	100	Ne1	101654	100	-	-	-	-	-	-	-	-	-	-	-	-	-	-	-	-	-	-
25	NC_008208	1488	Myoviridae of Type2	TermL	100538	0	Portal	100598	100	MCP	100603	100	MTP	100597	2e-94	Sheath	100539	100	-	-	-	-	-	-	-	-	-	-	-	-	Ad2	100534	100	Hc2	100535	100	Tc2	100536	100	-	-	-	-	-	-	-	-	-
2638A	NC_007051	1594	Siphoviridae of Type1 (Cluster 2)	TermL	95986	0	Portal	95965	100	MCP	95963	100	-	-	-	-	-	-	Ad1	95982	100	Hc1	95995	100	Tc1	96002	100	Ne1	96012	100	-	-	-	-	-	-	-	-	-	-	-	-	-	-	-	-	-	-
29	NC_007061	1531	Siphoviridae of Type1 (Cluster 1)	TermL	94806	0	Portal	94805	100	MCP	94800	100	MTP	94793	1e-107	-	-	-	Ad1	94798	100	Hc1	94797	100	Tc1	94794	100	Ne1	94796	100	-	-	-	-	-	-	-	-	-	-	-	-	-	-	-	-	-	-
2972	NC_007019	1620	Siphoviridae of Type1 (Cluster 1)	TermL	96496	1e-125	Portal	96494	100	MCP	96490	100	MTP	96484	2e-95	-	-	-	Ad1	96488	100	Hc1	96487	100	Tc1	96485	100	Ne1	96486	100	-	-	-	-	-	-	-	-	-	-	-	-	-	-	-	-	-	-
31	NC_007022	1580	Myoviridae of Type2	TermL	101803	0	Portal	101806	100	MCP	101811	100	MTP	101805	7e-95	Sheath	101804	100	-	-	-	-	-	-	-	-	-	-	-	-	Ad2	101857	100	Hc2	101800	100	Tc2	101801	100	-	-	-	-	-	-	-	-	-
315.1	NC_004584	173	Siphoviridae of Type1 (Cluster 2)	TermL	9640	0	Portal	9641	100	MCP	9643	100	MTP	9649	1e-110	-	-	-	Ad1	9645	100	Hc1	9646	100	Tc1	9648	100	Ne1	9647	100	-	-	-	-	-	-	-	-	-	-	-	-	-	-	-	-	-	-
315.2	NC_004585	174	Siphoviridae of Type1 (Cluster 2)	TermL	9699	0	Portal	9702	100	MCP	9704	100	MTP	9710	1e-115	-	-	-	Ad1	9706	100	Hc1	9707	100	Tc1	9709	100	Ne1	9708	100	-	-	-	-	-	-	-	-	-	-	-	-	-	-	-	-	-	-
315.3	NC_004586	175	Siphoviridae of Type1 (Cluster 10)	TermL	9757	0	Portal	9751	100	MCP	9759	100	MTP	9765	1e-112	-	-	-	Ad1	9761	100	Hc1	9762	100	Tc1	9764	100	Ne1	9763	100	-	-	-	-	-	-	-	-	-	-	-	-	-	-	-	-	-	-
315.4	NC_004587	176	Siphoviridae of Type1 (Cluster 1)	TermL	9814	0	Portal	9815	100	MCP	9820	100	MTP	9825	3e-92	-	-	-	Ad1	9821	100	Hc1	9822	100	Tc1	9824	100	Ne1	9823	100	-	-	-	-	-	-	-	-	-	-	-	-	-	-	-	-	-	-
315.5	NC_004588	177	Siphoviridae of Type1 (Cluster 1)	TermL	9870	1e-163	Portal	9871	100	MCP	9875	100	MTP	9881	2e-96	-	-	-	Ad1	9877	100	Hc1	9878	100	Tc1	9880	100	Ne1	9879	100	-	-	-	-	-	-	-	-	-	-	-	-	-	-	-	-	-	-
315.6	NC_004589	178	Siphoviridae of Type1 (Cluster 1)	TermL	9921	0	Portal	9922	100	MCP	9927	100	MTP	9932	1e-113	-	-	-	Ad1	9928	100	Hc1	9929	100	Tc1	9931	100	Ne1	9930	100	-	-	-	-	-	-	-	-	-	-	-	-	-	-	-	-	-	-
37	NC_007055	1602	Siphoviridae of Type1 (Cluster 1)	TermL	96147	0	Portal	96179	100	MCP	96123	100	MTP	96154	1e-107	-	-	-	Ad1	96128	100	Hc1	96131	100	Tc1	96125	100	Ne1	96121	100	-	-	-	-	-	-	-	-	-	-	-	-	-	-	-	-	-	-
3A	NC_007053	1485	Siphoviridae of Type1 (Cluster 2)	TermL	93883	0	Portal	93943	100	MCP	93881	100	MTP	93909	1e-124	-	-	-	Ad1	93879	99.96	Hc1	93906	100	Tc1	93902	100	Ne1	93898	100	-	-	-	-	-	-	-	-	-	-	-	-	-	-	-	-	-	-
42e	NC_007052	1643	Siphoviridae of Type1 (Cluster 2)	TermL	96981	0	Portal	96980	100	MCP	96978	100	MTP	96971	1e-124	-	-	-	Ad1	96976	99.96	Hc1	96974	100	Tc1	96972	100	Ne1	96973	100	-	-	-	-	-	-	-	-	-	-	-	-	-	-	-	-	-	-
44AHJD	NC_004678	169	Podoviridae of Type4	-	-	-	Portal	9466	100	MCP	9467	93.06	-	-	-	-	-	-	-	-	-	-	-	-	-	-	-	-	-	-	-	-	-	-	-	-	-	-	-	-	-	-	-	-	-	Ad4	9465	100
44RR2.8t	NC_005135	1582	Myoviridae of Type2	TermL	101186	0	Portal	101189	100	MCP	101039	100	MTP	101188	7e-95	Sheath	101187	100	-	-	-	-	-	-	-	-	-	-	-	-	Ad2	101153	100	Hc2	101154	100	Tc2	101155	100	-	-	-	-	-	-	-	-	-
47	NC_007054	1506	Siphoviridae of Type1 (Cluster 2)	TermL	94427	0	Portal	94426	100	MCP	94424	100	MTP	94417	1e-124	-	-	-	Ad1	94422	99.96	Hc1	94420	100	Tc1	94418	100	Ne1	94419	100	-	-	-	-	-	-	-	-	-	-	-	-	-	-	-	-	-	-
52A	NC_007062	1666	Siphoviridae of Type1 (Cluster 1)	TermL	97273	0	Portal	97336	100	MCP	97331	100	MTP	97324	1e-107	-	-	-	Ad1	97329	100	Hc1	97328	100	Tc1	97325	100	Ne1	97327	100	-	-	-	-	-	-	-	-	-	-	-	-	-	-	-	-	-	-
53	NC_007049	1613	Siphoviridae of Type1 (Cluster 1)	TermL	96370	0	Portal	96366	100	MCP	96392	100	MTP	96352	1e-113	-	-	-	Ad1	96390	100	-	-	-	Tc1	96355	100	Ne1	96358	100	-	-	-	-	-	-	-	-	-	-	-	-	-	-	-	-	-	-
55	NC_007060	1475	Siphoviridae of Type1 (Cluster 1)	TermL	93748	0	Portal	93747	100	MCP	93742	100	MTP	93735	1e-107	-	-	-	Ad1	93740	100	Hc1	93739	100	Tc1	93736	100	Ne1	93738	100	-	-	-	-	-	-	-	-	-	-	-	-	-	-	-	-	-	-
66	NC_007046	1669	Podoviridae of Type4	-	-	-	Portal	97362	100	MCP	97348	93.78	-	-	-	-	-	-	-	-	-	-	-	-	-	-	-	-	-	-	-	-	-	-	-	-	-	-	-	-	-	-	-	-	-	Ad4	97357	100
69	NC_007048	1607	Siphoviridae of Type1 (Cluster 1)	TermL	96238	0	Portal	96240	100	MCP	96223	100	MTP	96224	1e-113	-	-	-	Ad1	96221	100	-	-	-	Tc1	96217	100	Ne1	96225	100	-	-	-	-	-	-	-	-	-	-	-	-	-	-	-	-	-	-
71	NC_007059	1588	Siphoviridae of Type1 (Cluster 1)	TermL	95890	0	Portal	95899	100	MCP	95898	100	MTP	95960	1e-107	-	-	-	Ad1	95891	100	Hc1	95896	100	Tc1	95961	100	Ne1	95894	100	-	-	-	-	-	-	-	-	-	-	-	-	-	-	-	-	-	-
712	NC_008370	1479	Not assigned	TermL	93873	0	Portal	93867	100	MCP	93858	100	MTP	93844	1e-177	-	-	-	-	-	-	-	-	-	-	-	-	-	-	-	-	-	-	-	-	-	-	-	-	-	-	-	-	-	-	-	-	-
7201	NC_002185	105	Siphoviridae of Type1 (Cluster 2)	TermL	4826	0	Portal	4828	100	MCP	4830	100	MTP	4835	1e-118	-	-	-	Ad1	4831	100	Hc1	4832	100	Tc1	4834	100	Ne1	4833	100	-	-	-	-	-	-	-	-	-	-	-	-	-	-	-	-	-	-
77	NC_005356	1476	Siphoviridae of Type1 (Cluster 2)	TermL	100634	0	Portal	100650	100	MCP	100632	100	MTP	100637	1e-124	-	-	-	Ad1	100669	100	Hc1	100673	100	Tc1	100675	100	Ne1	100652	100	-	-	-	-	-	-	-	-	-	-	-	-	-	-	-	-	-	-
80alpha	NC_009526	1858	Siphoviridae of Type1 (Cluster 1)	TermL	78831	0	Portal	78805	100	MCP	78830	100	MTP	78825	1e-113	-	-	-	Ad1	78849	100	Hc1	78844	100	Tc1	78854	100	Ne1	78858	100	-	-	-	-	-	-	-	-	-	-	-	-	-	-	-	-	-	-
85	NC_007050	1654	Siphoviridae of Type1 (Cluster 1)	TermL	97165	0	Portal	97171	100	MCP	97148	100	MTP	97120	1e-113	-	-	-	Ad1	97145	100	-	-	-	Tc1	97143	100	Ne1	97144	100	-	-	-	-	-	-	-	-	-	-	-	-	-	-	-	-	-	-
86	NC_008464	1471	Podoviridae of Type3	TermL	104436	0	Portal	104437	100	MCP	104439	100	-	-	-	-	-	-	-	-	-	-	-	-	-	-	-	-	-	-	-	-	-	-	-	-	-	-	-	Ad3	104383	100	Hc3	104388	100	-	-	-
88	NC_007063	1508	Siphoviridae of Type1 (Cluster 1)	TermL	94499	0	Portal	94498	100	MCP	94494	100	MTP	94487	1e-107	-	-	-	Ad1	94492	100	Hc1	94491	100	Tc1	94488	100	Ne1	94490	100	-	-	-	-	-	-	-	-	-	-	-	-	-	-	-	-	-	-
92	NC_007064	1676	Siphoviridae of Type1 (Cluster 1)	TermL	97448	0	Portal	97447	100	MCP	97433	100	MTP	97420	1e-107	-	-	-	Ad1	97430	100	Hc1	97429	100	Tc1	97421	100	Ne1	97427	100	-	-	-	-	-	-	-	-	-	-	-	-	-	-	-	-	-	-
933W	NC_000924	66	Podoviridae of Type3	TermL	3295	0	Portal	3296	100	MCP	3298	100	-	-	-	-	-	-	-	-	-	-	-	-	-	-	-	-	-	-	-	-	-	-	-	-	-	-	-	Ad3	3301	100	Hc3	3306	100	-	-	-
96	NC_007057	1494	Siphoviridae of Type1 (Cluster 1)	TermL	94084	0	Portal	94101	100	MCP	94142	100	MTP	94128	1e-108	-	-	-	Ad1	94126	100	Hc1	94092	100	Tc1	94096	100	Ne1	94108	100	-	-	-	-	-	-	-	-	-	-	-	-	-	-	-	-	-	-
A006	NC_009815	1859	Siphoviridae of Type1 (Cluster 1)	TermL	78869	0	Portal	78907	100	MCP	78920	100	-	-	-	-	-	-	Ad1	78916	100	Hc1	78914	100	Tc1	78876	100	Ne1	78894	100	-	-	-	-	-	-	-	-	-	-	-	-	-	-	-	-	-	-
A118	NC_003216	2	Siphoviridae of Type1 (Cluster 1)	TermL	37	0	Portal	38	100	MCP	41	100	MTP	47	2e-82	-	-	-	Ad1	43	100	Hc1	44	100	Tc1	46	100	Ne1	45	100	-	-	-	-	-	-	-	-	-	-	-	-	-	-	-	-	-	-
A2	NC_004112	82	Siphoviridae of Type1 (Cluster 2)	TermL	3867	0	Portal	3868	100	MCP	3870	100	MTP	3875	1e-116	-	-	-	Ad1	3871	100	Hc1	3872	100	Tc1	3874	100	Ne1	3873	100	-	-	-	-	-	-	-	-	-	-	-	-	-	-	-	-	-	-
A500	NC_009810	1886	Siphoviridae of Type1 (Cluster 1)	TermL	80960	0	Portal	80959	100	MCP	80930	100	MTP	80923	6e-83	-	-	-	Ad1	80967	100	Hc1	80934	100	Tc1	80941	100	Ne1	80970	100	-	-	-	-	-	-	-	-	-	-	-	-	-	-	-	-	-	-
A511	NC_009811	1883	Myoviridae of Type1 (no Cluster assigned)	TermL	80633	0	Portal	80644	100	MCP	80491	100	MTP	80620	1e-79	Sheath	80488	100	Ad1	80621	98.2	-	-	-	-	-	-	-	-	-	-	-	-	-	-	-	-	-	-	-	-	-	-	-	-	-	-	-
AP205	NC_002700	3	Not assigned	-	-	-	-	-	-	-	-	-	-	-	-	-	-	-	-	-	-	-	-	-	-	-	-	-	-	-	-	-	-	-	-	-	-	-	-	-	-	-	-	-	-	-	-	-
APSE-1	NC_000935	72	Podoviridae of Type3	TermL	3519	0	Portal	3520	100	MCP	3525	100	-	-	-	-	-	-	-	-	-	-	-	-	-	-	-	-	-	-	-	-	-	-	-	-	-	-	-	Ad3	3528	100	Hc3	3529	100	-	-	-
Aaphi23	NC_004827	117	Myoviridae of Type1 (Cluster 7)	TermL	5248	0	Portal	5249	100	MCP	5255	100	-	-	-	Sheath	5260	100	Ad1	5256	100	Hc1	5258	100	Tc1	5259	100	Ne1	5257	100	-	-	-	-	-	-	-	-	-	-	-	-	-	-	-	-	-	-
Acidianus filamentous virus 1	NC_005830	1478	Not assigned	-	-	-	-	-	-	-	-	-	-	-	-	-	-	-	-	-	-	-	-	-	-	-	-	-	-	-	-	-	-	-	-	-	-	-	-	-	-	-	-	-	-	-	-	-
Acidianus rod-shaped virus 1	NC_009965	1852	Not assigned	-	-	-	-	-	-	-	-	-	-	-	-	-	-	-	-	-	-	-	-	-	-	-	-	-	-	-	-	-	-	-	-	-	-	-	-	-	-	-	-	-	-	-	-	-
Acidianus two-tailed virus	NC_007409	1541	Not assigned	-	-	-	-	-	-	-	-	-	-	-	-	-	-	-	-	-	-	-	-	-	Tc1	64807	84.08	-	-	-	-	-	-	-	-	-	-	-	-	-	-	-	-	-	-	-	-	-
Aeh1	NC_005260	1474	Myoviridae of Type2	TermL	106290	0	Portal	106282	100	MCP	106286	100	MTP	106171	5e-96	Sheath	106427	100	-	-	-	-	-	-	-	-	-	-	-	-	Ad2	106428	100	Hc2	106285	100	Tc2	106402	100	-	-	-	-	-	-	-	-	-
Av-1	NC_009643	1869	Podoviridae of Type4	-	-	-	Portal	79400	100	MCP	79399	100	-	-	-	-	-	-	-	-	-	-	-	-	-	-	-	-	-	-	-	-	-	-	-	-	-	-	-	-	-	-	-	-	-	Ad4	79392	100
B025	NC_009812	1850	Siphoviridae of Type1 (Cluster 2)	TermL	78311	0	Portal	78310	100	MCP	78350	100	MTP	78324	1e-111	-	-	-	Ad1	78326	100	Hc1	78327	100	Tc1	78349	100	Ne1	78335	100	-	-	-	-	-	-	-	-	-	-	-	-	-	-	-	-	-	-
B054	NC_009813	1876	Myoviridae of Type1 (Cluster 7)	TermL	80106	0	Portal	80040	100	MCP	80068	100	-	-	-	Sheath	80052	100	Ad1	80036	100	Hc1	80104	100	Tc1	80105	100	Ne1	80037	100	-	-	-	-	-	-	-	-	-	-	-	-	-	-	-	-	-	-
B103	NC_004165	4	Podoviridae of Type4	-	-	-	Portal	121	100	MCP	118	100	-	-	-	-	-	-	-	-	-	-	-	-	-	-	-	-	-	-	-	-	-	-	-	-	-	-	-	-	-	-	-	-	-	Ad4	122	100
B3	NC_006548	1480	Siphoviridae of Type1 (Cluster 8)	TermL	99847	0	Portal	99853	100	MCP	99888	100	MTP	99839	1e-146	-	-	-	Ad1	99848	100	-	-	-	Tc1	99874	100	Ne1	99833	100	-	-	-	-	-	-	-	-	-	-	-	-	-	-	-	-	-	-
BA3	NC_009990	2007	Podoviridae of Type3	TermL	108299	0	Portal	108295	100	MCP	108303	100	-	-	-	-	-	-	-	-	-	-	-	-	-	-	-	-	-	-	-	-	-	-	-	-	-	-	-	Ad3	108311	100	Hc3	108312	100	-	-	-
BCJA1c	NC_006557	1568	Siphoviridae of Type1 (Cluster 1)	TermL	98922	0	Portal	98883	100	MCP	98871	100	MTP	98876	7e-88	-	-	-	Ad1	98900	100	Hc1	98924	100	Tc1	98890	100	Ne1	98892	100	-	-	-	-	-	-	-	-	-	-	-	-	-	-	-	-	-	-
BFK20	NC_009799	1893	Siphoviridae of Type1 (Cluster 4)	TermL	81252	0	Portal	81218	100	MCP	81227	100	-	-	-	-	-	-	Ad1	81255	100	Hc1	81216	100	Tc1	81228	100	Ne1	81251	100	-	-	-	-	-	-	-	-	-	-	-	-	-	-	-	-	-	-
BIP-1	NC_005809	1673	Podoviridae of Type3	TermL	107805	0	Portal	107822	100	MCP	107826	100	-	-	-	-	-	-	-	-	-	-	-	-	-	-	-	-	-	-	-	-	-	-	-	-	-	-	-	Ad3	107803	100	Hc3	107802	100	-	-	-
BJ1	NC_008695	1595	Siphoviridae of Type1 (No Cluster Assigned)	TermL	99411	0	Portal	99452	100	MCP	99424	100	MTP	99405	1e-174	-	-	-	Ad1	99447	100	-	-	-	Tc1	99421	100	Ne1	99454	100	-	-	-	-	-	-	-	-	-	-	-	-	-	-	-	-	-	-
BK5-T	NC_002796	319	Siphoviridae of Type1 (Cluster 2)	TermL	3986	0	Portal	3989	100	MCP	3991	100	MTP	3996	1e-111	-	-	-	Ad1	3992	100	Hc1	3993	100	Tc1	3995	100	Ne1	3994	100	-	-	-	-	-	-	-	-	-	-	-	-	-	-	-	-	-	-
BMP-1	NC_005808	1592	Podoviridae of Type3	TermL	98503	0	Portal	98506	100	MCP	98525	100	-	-	-	-	-	-	-	-	-	-	-	-	-	-	-	-	-	-	-	-	-	-	-	-	-	-	-	Ad3	98502	100	Hc3	98487	100	-	-	-
BPP-1	NC_005357	1537	Podoviridae of Type3	TermL	107432	0	Portal	107404	100	MCP	107388	100	-	-	-	-	-	-	-	-	-	-	-	-	-	-	-	-	-	-	-	-	-	-	-	-	-	-	-	Ad3	107429	100	Hc3	107423	100	-	-	-
Bam35c	NC_005258	1640	Not assigned	-	-	-	-	-	-	-	-	-	-	-	-	-	-	-	-	-	-	-	-	-	-	-	-	-	-	-	-	-	-	-	-	-	-	-	-	-	-	-	-	-	-	-	-	-
Barnyard	NC_004689	147	Siphoviridae of Type1 (No Cluster Assigned)	TermL	7429	0	Portal	7430	100	MCP	7444	96.86	MTP	7453	1e-164	-	-	-	Ad1	7446	100	Hc1	7447	100	Tc1	7450	100	Ne1	7449	100	-	-	-	-	-	-	-	-	-	-	-	-	-	-	-	-	-	-
Bcep1	NC_005263	1599	Myoviridae of Type1 (Cluster 7)	TermL	106715	0	Portal	106716	100	MCP	106734	100	-	-	-	Sheath	106730	100	Ad1	106739	100	Hc1	106729	100	Tc1	106763	100	Ne1	106728	100	-	-	-	-	-	-	-	-	-	-	-	-	-	-	-	-	-	-
Bcep176	NC_007497	1619	Siphoviridae of Type1 (Cluster 3)	TermL	100250	0	Portal	100249	100	MCP	100247	100	MTP	100241	3e-88	-	-	-	Ad1	100245	100	Hc1	100244	100	Tc1	100242	100	Ne1	100243	100	-	-	-	-	-	-	-	-	-	-	-	-	-	-	-	-	-	-
Bcep22	NC_005262	1470	Podoviridae of Type3	TermL	93626	0	Portal	93630	100	MCP	93696	100	-	-	-	-	-	-	-	-	-	-	-	-	-	-	-	-	-	-	-	-	-	-	-	-	-	-	-	Ad3	93692	100	Hc3	93631	100	-	-	-
Bcep43	NC_005342	1477	Myoviridae of Type1 (Cluster 7)	TermL	101556	0	Portal	101541	100	MCP	101557	100	-	-	-	Sheath	101576	100	Ad1	101559	100	Hc1	101560	100	Tc1	101569	100	Ne1	101563	100	-	-	-	-	-	-	-	-	-	-	-	-	-	-	-	-	-	-
Bcep781	NC_004333	75	Myoviridae of Type1 (Cluster 7)	TermL	3649	0	Portal	3648	100	MCP	3643	100	-	-	-	Sheath	3636	100	Ad1	3639	100	Hc1	77651	100	Tc1	3637	100	Ne1	77650	100	-	-	-	-	-	-	-	-	-	-	-	-	-	-	-	-	-	-
BcepB1A	NC_005886	1520	Myoviridae of Type1 (Cluster 7)	TermL	107748	0	Portal	107742	100	MCP	107732	100	-	-	-	Sheath	107720	100	Ad1	107756	100	Hc1	107716	100	Tc1	107715	100	Ne1	107757	100	-	-	-	-	-	-	-	-	-	-	-	-	-	-	-	-	-	-
BcepC6B	NC_005887	1645	Podoviridae of Type3	TermL	103777	0	Portal	103765	100	MCP	103759	100	-	-	-	-	-	-	-	-	-	-	-	-	-	-	-	-	-	-	-	-	-	-	-	-	-	-	-	Ad3	103760	100	Hc3	103790	100	-	-	-
BcepF1	NC_009015	1544	Myoviridae of Type1 (Cluster 7)	TermL	99572	0	Portal	99563	100	MCP	99576	100	-	-	-	Sheath	99586	100	Ad1	99570	100	Hc1	99571	100	Tc1	99607	100	Ne1	99546	100	-	-	-	-	-	-	-	-	-	-	-	-	-	-	-	-	-	-
BcepGomr	NC_009447	1882	Siphoviridae of Type1 (Cluster 5)	TermL	80432	0	Portal	80453	100	MCP	80446	100	MTP	80398	0	-	-	-	Ad1	80389	100	Hc1	80382	100	Tc1	80429	100	Ne1	80425	100	-	-	-	-	-	-	-	-	-	-	-	-	-	-	-	-	-	-
BcepMu	NC_005882	1565	Myoviridae of Type1 (Cluster 8)	TermL	107886	0	Portal	107880	100	MCP	107882	100	MTP	107863	1e-101	Sheath	107865	100	Ad1	107864	100	-	-	-	Tc1	107857	100	Ne1	107851	100	-	-	-	-	-	-	-	-	-	-	-	-	-	-	-	-	-	-
BcepNY3	NC_009604	1854	Myoviridae of Type1 (Cluster 7)	TermL	78588	0	Portal	78589	100	MCP	78558	100	-	-	-	Sheath	78611	100	Ad1	78595	100	Hc1	78609	100	Tc1	78612	100	Ne1	78607	100	-	-	-	-	-	-	-	-	-	-	-	-	-	-	-	-	-	-
BcepNazgul	NC_005091	133	Siphoviridae of Type1 (Cluster 6)	TermL	6384	0	Portal	6382	100	MCP	6378	100	MTP	6373	1e-153	-	-	-	Ad1	6383	100	Hc1	6376	100	Tc1	6374	100	Ne1	6375	100	-	-	-	-	-	-	-	-	-	-	-	-	-	-	-	-	-	-
Berlin	NC_008694	1516	Podoviridae of Type3	TermL	94555	0	Portal	94572	100	MCP	94576	100	-	-	-	-	-	-	-	-	-	-	-	-	-	-	-	-	-	-	-	-	-	-	-	-	-	-	-	Ad3	94565	100	Hc3	94583	100	-	-	-
Bethlehem	NC_009878	1849	Siphoviridae of Type1 (Cluster 10)	TermL	78228	0	Portal	78227	100	MCP	78223	100	-	-	-	-	-	-	Ad1	78254	100	Hc1	78288	100	Tc1	78292	100	Ne1	78298	100	-	-	-	-	-	-	-	-	-	-	-	-	-	-	-	-	-	-
Bxb1	NC_002656	51	Siphoviridae of Type1 (Cluster 10)	TermL	2340	0	Portal	2341	100	MCP	2344	100	-	-	-	-	-	-	Ad1	2345	100	Hc1	2346	100	Tc1	2348	100	Ne1	2347	100	-	-	-	-	-	-	-	-	-	-	-	-	-	-	-	-	-	-
Bxz1	NC_004687	148	Myoviridae (no Type assigned)	TermL	7745	0	Portal	7618	100	MCP	7626	98.89	-	-	-	Sheath	7653	100	-	-	-	-	-	-	-	-	-	Ne1	7651	96.04	-	-	-	-	-	-	-	-	-	-	-	-	-	-	-	-	-	-
Bxz2	NC_004682	149	Siphoviridae of Type1 (Cluster 10)	TermL	7767	0	Portal	7768	100	MCP	7771	100	MTP	7778	1e-115	-	-	-	Ad1	7773	100	Hc1	7775	100	Tc1	7777	100	Ne1	7776	100	-	-	-	-	-	-	-	-	-	-	-	-	-	-	-	-	-	-
C-St	NC_007581	1466	Not assigned	TermL	105155	0	Portal	105154	100	MCP	105148	99.21	MTP	105144	1e-150	-	-	-	-	-	-	-	-	-	Tc1	105146	74.22	-	-	-	-	-	-	-	-	-	-	-	-	-	-	-	-	-	-	-	-	-
C1	NC_004814	172	Podoviridae of Type4	-	-	-	Portal	9605	100	MCP	9606	95.31	-	-	-	-	-	-	-	-	-	-	-	-	-	-	-	-	-	-	-	-	-	-	-	-	-	-	-	-	-	-	-	-	-	Ad4	9604	100
CJW1	NC_004681	150	Siphoviridae of Type1 (Cluster 4)	TermL	7851	0	Portal	7853	100	MCP	7855	100	MTP	7861	0	-	-	-	Ad1	7857	100	Hc1	7858	100	Tc1	7860	100	Ne1	7859	100	-	-	-	-	-	-	-	-	-	-	-	-	-	-	-	-	-	-
CNPH82	NC_008722	1571	Siphoviridae of Type1 (Cluster 1)	TermL	107098	0	Portal	107112	100	MCP	107120	100	MTP	107114	1e-103	-	-	-	Ad1	107119	100	Hc1	107100	100	Tc1	107096	100	Ne1	107099	100	-	-	-	-	-	-	-	-	-	-	-	-	-	-	-	-	-	-
Catera	NC_008207	1550	Myoviridae (no Type assigned)	TermL	107279	0	Portal	107248	100	MCP	107256	98.89	-	-	-	Sheath	107310	100	-	-	-	-	-	-	-	-	-	Ne1	107308	96.04	-	-	-	-	-	-	-	-	-	-	-	-	-	-	-	-	-	-
Cf1c	NC_001396	112	Not assigned	-	-	-	-	-	-	-	-	-	-	-	-	-	-	-	-	-	-	-	-	-	-	-	-	-	-	-	-	-	-	-	-	-	-	-	-	-	-	-	-	-	-	-	-	-
Che12	NC_008203	1656	Siphoviridae of Type1 (Cluster 10)	TermL	104081	0	Portal	104082	100	MCP	104085	100	MTP	104093	1e-115	-	-	-	Ad1	104088	100	Hc1	104090	100	Tc1	104092	100	Ne1	104091	100	-	-	-	-	-	-	-	-	-	-	-	-	-	-	-	-	-	-
Che8	NC_004680	151	Siphoviridae of Type1 (Cluster 4)	TermL	7986	0	Portal	7987	100	MCP	7990	100	MTP	7995	1e-160	-	-	-	Ad1	7991	100	Hc1	7992	100	Tc1	7994	100	Ne1	7993	100	-	-	-	-	-	-	-	-	-	-	-	-	-	-	-	-	-	-
Che9c	NC_004683	152	Siphoviridae of Type1 (Cluster 4)	TermL	8098	0	Portal	8100	100	MCP	8102	100	MTP	8108	1e-157	-	-	-	Ad1	8104	100	Hc1	8105	100	Tc1	8107	100	Ne1	8106	100	-	-	-	-	-	-	-	-	-	-	-	-	-	-	-	-	-	-
Che9d	NC_004686	153	Siphoviridae of Type1 (Cluster 10)	TermL	8183	0	Portal	8184	100	MCP	8187	100	MTP	8194	1e-116	-	-	-	Ad1	8189	100	Hc1	8190	100	Tc1	8193	100	Ne1	8192	99.96	-	-	-	-	-	-	-	-	-	-	-	-	-	-	-	-	-	-
Cherry	NC_007457	1492	Siphoviridae of Type1 (Cluster 2)	TermL	102883	0	Portal	102855	100	MCP	102873	100	MTP	102845	1e-115	-	-	-	Ad1	102863	100	Hc1	102856	100	Tc1	102888	100	Ne1	102875	100	-	-	-	-	-	-	-	-	-	-	-	-	-	-	-	-	-	-
Chlamydia phage 3,	NC_008355	1551	Not assigned	-	-	-	-	-	-	-	-	-	-	-	-	-	-	-	-	-	-	-	-	-	-	-	-	-	-	-	-	-	-	-	-	-	-	-	-	-	-	-	-	-	-	-	-	-
Chlamydia phage 4	NC_007461	1545	Not assigned	-	-	-	-	-	-	-	-	-	-	-	-	-	-	-	-	-	-	-	-	-	-	-	-	-	-	-	-	-	-	-	-	-	-	-	-	-	-	-	-	-	-	-	-	-
Cooper	NC_008195	1505	Siphoviridae of Type1 (Cluster 4)	TermL	106049	0	Portal	106027	100	-	-	-	-	-	-	-	-	-	Ad1	106038	100	-	-	-	Tc1	106039	100	Ne1	106041	100	-	-	-	-	-	-	-	-	-	-	-	-	-	-	-	-	-	-
Corndog	NC_004685	154	Siphoviridae of Type1 (Cluster 4)	TermL	8315	0	Portal	8317	100	MCP	8324	100	MTP	8332	1e-159	-	-	-	Ad1	8326	100	Hc1	8328	100	Tc1	8331	100	Ne1	8330	100	-	-	-	-	-	-	-	-	-	-	-	-	-	-	-	-	-	-
Cp-1	NC_001825	103	Podoviridae of Type4	-	-	-	Portal	4732	100	MCP	4730	100	-	-	-	-	-	-	-	-	-	-	-	-	-	-	-	-	-	-	-	-	-	-	-	-	-	-	-	-	-	-	-	-	-	Ad4	4733	100
D29	NC_001900	52	Siphoviridae of Type1 (Cluster 10)	TermL	2426	0	Portal	2427	100	MCP	2430	100	MTP	2437	1e-115	-	-	-	Ad1	2432	100	Hc1	2434	100	Tc1	2436	100	Ne1	2435	100	-	-	-	-	-	-	-	-	-	-	-	-	-	-	-	-	-	-
D3	NC_002484	93	Siphoviridae of Type1 (Cluster 3)	TermL	4335	0	Portal	4337	100	MCP	4339	100	MTP	4349	1e-100	-	-	-	Ad1	4342	100	Hc1	4343	100	Tc1	4348	100	Ne1	4347	100	-	-	-	-	-	-	-	-	-	-	-	-	-	-	-	-	-	-
D3112	NC_005178	1522	Siphoviridae of Type1 (Cluster 8)	TermL	103868	0	Portal	103860	100	MCP	103886	100	MTP	103876	1e-148	-	-	-	Ad1	103846	100	-	-	-	Tc1	103883	100	Ne1	103841	100	-	-	-	-	-	-	-	-	-	-	-	-	-	-	-	-	-	-
DMS3	NC_008717	1649	Siphoviridae of Type1 (Cluster 8)	TermL	99234	0	Portal	99232	100	MCP	99228	100	MTP	99223	1e-148	-	-	-	Ad1	99222	100	-	-	-	Tc1	99226	100	Ne1	99196	100	-	-	-	-	-	-	-	-	-	-	-	-	-	-	-	-	-	-
DT1	NC_002072	106	Siphoviridae of Type1 (Cluster 2)	TermL	4852	0	Portal	4854	100	MCP	4856	100	MTP	4861	1e-117	-	-	-	Ad1	4857	100	Hc1	4858	100	Tc1	4860	100	Ne1	4859	100	-	-	-	-	-	-	-	-	-	-	-	-	-	-	-	-	-	-
EJ-1	NC_005294	1461	Myoviridae of Type1 (Cluster 1)	TermL	102941	0	Portal	102950	100	MCP	102944	100	MTP	102914	6e-87	Sheath	102957	100	Ad1	102961	100	Hc1	102962	100	Tc1	102955	100	Ne1	102963	100	-	-	-	-	-	-	-	-	-	-	-	-	-	-	-	-	-	-
ES18	NC_006949	1501	Siphoviridae of Type1 (No Cluster Assigned)	TermL	105705	0	Portal	105782	100	MCP	105778	100	MTP	105771	1e-143	-	-	-	Ad1	105776	100	Hc1	105774	100	Tc1	105772	100	Ne1	105773	100	-	-	-	-	-	-	-	-	-	-	-	-	-	-	-	-	-	-
EW	NC_007056	1642	Siphoviridae of Type1 (Cluster 1)	TermL	96840	0	Portal	96839	100	MCP	96833	100	MTP	96900	1e-104	-	-	-	Ad1	96831	100	Hc1	96830	100	Tc1	96894	100	Ne1	96829	100	-	-	-	-	-	-	-	-	-	-	-	-	-	-	-	-	-	-
Era103	NC_009014	1609	Podoviridae of Type3	TermL	103312	0	Portal	103330	100	MCP	103323	100	-	-	-	-	-	-	-	-	-	-	-	-	-	-	-	-	-	-	-	-	-	-	-	-	-	-	-	Ad3	103305	100	Hc3	103341	100	-	-	-
F10	NC_007805	1574	Siphoviridae of Type1 (Cluster 6)	TermL	95489	0	Portal	95542	100	MCP	95512	100	-	-	-	-	-	-	Ad1	95499	99.95	-	-	-	Tc1	95519	90.86	Ne1	95539	99.3	-	-	-	-	-	-	-	-	-	-	-	-	-	-	-	-	-	-
F108	NC_008193	1495	Siphoviridae of Type1 (Cluster 9)	TermL	98854	0	Portal	98853	100	MCP	98856	100	-	-	-	-	-	-	Ad1	98858	100	-	-	-	Tc1	98859	100	Ne1	98860	100	-	-	-	-	-	-	-	-	-	-	-	-	-	-	-	-	-	-
F116	NC_006552	1540	Podoviridae of Type3	TermL	105593	0	Portal	105619	100	MCP	105610	100	-	-	-	-	-	-	-	-	-	-	-	-	-	-	-	-	-	-	-	-	-	-	-	-	-	-	-	Ad3	105573	100	Hc3	105563	100	-	-	-
F8	NC_007810	1597	Myoviridae of Type1 (Cluster 7)	TermL	96067	0	Portal	96068	100	MCP	96079	100	-	-	-	Sheath	96104	100	Ad1	96108	100	Hc1	96107	100	Tc1	96106	100	Ne1	96105	100	-	-	-	-	-	-	-	-	-	-	-	-	-	-	-	-	-	-
Fah	NC_007814	1503	Siphoviridae of Type1 (Cluster 2)	TermL	102079	0	Portal	102080	100	MCP	102082	100	MTP	102037	1e-115	-	-	-	Ad1	102083	100	Hc1	102084	100	Tc1	102086	100	Ne1	102085	100	-	-	-	-	-	-	-	-	-	-	-	-	-	-	-	-	-	-
Felix 01	NC_005282	1561	Myoviridae of Type1 (Cluster 7)	TermL	95253	0	Portal	95254	100	MCP	95258	100	MTP	95181	1e-10	Sheath	95263	100	Ad1	95259	100	Hc1	95261	100	Tc1	95262	100	Ne1	95260	100	-	-	-	-	-	-	-	-	-	-	-	-	-	-	-	-	-	-
G1	NC_007066	1577	Myoviridae of Type1 (no Cluster assigned)	TermL	95547	0	Portal	95599	100	MCP	95603	100	MTP	95739	5e-82	Sheath	95741	100	Ad1	95760	98.23	-	-	-	-	-	-	-	-	-	-	-	-	-	-	-	-	-	-	-	-	-	-	-	-	-	-	-
G4	NC_001420	321	Not assigned	-	-	-	-	-	-	-	-	-	-	-	-	-	-	-	-	-	-	-	-	-	-	-	-	-	-	-	-	-	-	-	-	-	-	-	-	-	-	-	-	-	-	-	-	-
GA	NC_001426	134	Not assigned	-	-	-	-	-	-	-	-	-	-	-	-	-	-	-	-	-	-	-	-	-	-	-	-	-	-	-	-	-	-	-	-	-	-	-	-	-	-	-	-	-	-	-	-	-
GA-1	NC_002649	323	Podoviridae of Type4	-	-	-	Portal	17	100	MCP	15	100	-	-	-	-	-	-	-	-	-	-	-	-	-	-	-	-	-	-	-	-	-	-	-	-	-	-	-	-	-	-	-	-	-	Ad4	18	100
GBSV1	NC_008376	1567	Siphoviridae of Type1 (Cluster 2)	TermL	95379	0	Portal	95378	100	MCP	95376	100	MTP	95370	1e-114	-	-	-	Ad1	95374	100	Hc1	95373	100	Tc1	95371	100	Ne1	95372	100	-	-	-	-	-	-	-	-	-	-	-	-	-	-	-	-	-	-
GIL16c	NC_006945	1496	Not assigned	-	-	-	-	-	-	-	-	-	-	-	-	-	-	-	-	-	-	-	-	-	-	-	-	-	-	-	-	-	-	-	-	-	-	-	-	-	-	-	-	-	-	-	-	-
Gamma	NC_007458	1491	Siphoviridae of Type1 (Cluster 2)	TermL	107576	0	Portal	107605	100	MCP	107593	100	MTP	107619	1e-115	-	-	-	Ad1	107614	100	Hc1	107606	100	Tc1	107581	100	Ne1	107568	100	-	-	-	-	-	-	-	-	-	-	-	-	-	-	-	-	-	-
Geobacillus virus E2	NC_009552	1892	Siphoviridae of Type1 (Cluster 2)	TermL	81178	0	Portal	81152	100	MCP	81160	100	MTP	81151	1e-115	-	-	-	Ad1	81159	100	Hc1	81177	100	Tc1	81158	100	Ne1	81147	100	-	-	-	-	-	-	-	-	-	-	-	-	-	-	-	-	-	-
Giles	NC_009993	2004	Siphoviridae of Type1 (Cluster 10)	TermL	108214	0	Portal	108215	100	MCP	108211	100	MTP	108237	1e-105	-	-	-	Ad1	108221	100	Hc1	108230	100	Tc1	108220	100	Ne1	108236	100	-	-	-	-	-	-	-	-	-	-	-	-	-	-	-	-	-	-
HK022	NC_002166	41	Siphoviridae of Type1 (Cluster 3)	TermL	1883	0	Portal	1884	100	MCP	1886	100	MTP	1893	9e-96	-	-	-	Ad1	1887	100	Hc1	1890	100	Tc1	1892	100	Ne1	1891	100	-	-	-	-	-	-	-	-	-	-	-	-	-	-	-	-	-	-
HK620	NC_002730	5	Podoviridae of Type3	TermL	171	0	Portal	172	100	MCP	174	100	-	-	-	-	-	-	-	-	-	-	-	-	-	-	-	-	-	-	-	-	-	-	-	-	-	-	-	Ad3	176	100	Hc3	177	100	-	-	-
HK97	NC_002167	6	Siphoviridae of Type1 (Cluster 3)	TermL	188	0	Portal	189	100	MCP	191	100	MTP	196	1e-136	-	-	-	Ad1	192	100	Hc1	193	100	Tc1	195	100	Ne1	194	100	-	-	-	-	-	-	-	-	-	-	-	-	-	-	-	-	-	-
HP1	NC_001697	79	Myoviridae of Type1 (Cluster 9)	TermL	3744	0	Portal	3743	100	MCP	3746	100	-	-	-	Sheath	3751	100	Ad1	3748	100	-	-	-	Tc1	3749	100	Ne1	3750	100	-	-	-	-	-	-	-	-	-	-	-	-	-	-	-	-	-	-
HP2	NC_003315	328	Myoviridae of Type1 (Cluster 9)	TermL	3781	0	Portal	3780	100	MCP	3783	100	-	-	-	Sheath	3788	100	Ad1	3785	100	-	-	-	Tc1	3786	100	Ne1	3787	100	-	-	-	-	-	-	-	-	-	-	-	-	-	-	-	-	-	-
Halo	NC_008202	1611	Siphoviridae of Type1 (Cluster 10)	TermL	99915	0	Portal	99916	100	MCP	99920	100	MTP	99926	1e-118	-	-	-	Ad1	99922	100	Hc1	99923	100	Tc1	99925	100	Ne1	99924	100	-	-	-	-	-	-	-	-	-	-	-	-	-	-	-	-	-	-
I2-2	NC_001332	42	Not assigned	-	-	-	-	-	-	-	-	-	-	-	-	-	-	-	-	-	-	-	-	-	-	-	-	-	-	-	-	-	-	-	-	-	-	-	-	-	-	-	-	-	-	-	-	-
ID1	NC_007828	1563	Not assigned	-	-	-	-	-	-	-	-	-	-	-	-	-	-	-	-	-	-	-	-	-	-	-	-	-	-	-	-	-	-	-	-	-	-	-	-	-	-	-	-	-	-	-	-	-
ID11	NC_006954	1638	Not assigned	-	-	-	-	-	-	-	-	-	-	-	-	-	-	-	-	-	-	-	-	-	-	-	-	-	-	-	-	-	-	-	-	-	-	-	-	-	-	-	-	-	-	-	-	-
ID12	NC_007853	1534	Not assigned	-	-	-	-	-	-	-	-	-	-	-	-	-	-	-	-	-	-	-	-	-	-	-	-	-	-	-	-	-	-	-	-	-	-	-	-	-	-	-	-	-	-	-	-	-
ID18	NC_007856	1590	Not assigned	-	-	-	-	-	-	-	-	-	-	-	-	-	-	-	-	-	-	-	-	-	-	-	-	-	-	-	-	-	-	-	-	-	-	-	-	-	-	-	-	-	-	-	-	-
ID2	NC_007817	1652	Not assigned	-	-	-	-	-	-	-	-	-	-	-	-	-	-	-	-	-	-	-	-	-	-	-	-	-	-	-	-	-	-	-	-	-	-	-	-	-	-	-	-	-	-	-	-	-
ID21	NC_007818	1603	Not assigned	-	-	-	-	-	-	-	-	-	-	-	-	-	-	-	-	-	-	-	-	-	-	-	-	-	-	-	-	-	-	-	-	-	-	-	-	-	-	-	-	-	-	-	-	-
ID22	NC_007829	1678	Not assigned	-	-	-	-	-	-	-	-	-	-	-	-	-	-	-	-	-	-	-	-	-	-	-	-	-	-	-	-	-	-	-	-	-	-	-	-	-	-	-	-	-	-	-	-	-
ID32	NC_007819	1606	Not assigned	-	-	-	-	-	-	-	-	-	-	-	-	-	-	-	-	-	-	-	-	-	-	-	-	-	-	-	-	-	-	-	-	-	-	-	-	-	-	-	-	-	-	-	-	-
ID34	NC_007830	1558	Not assigned	-	-	-	-	-	-	-	-	-	-	-	-	-	-	-	-	-	-	-	-	-	-	-	-	-	-	-	-	-	-	-	-	-	-	-	-	-	-	-	-	-	-	-	-	-
ID41	NC_007851	1576	Not assigned	-	-	-	-	-	-	-	-	-	-	-	-	-	-	-	-	-	-	-	-	-	-	-	-	-	-	-	-	-	-	-	-	-	-	-	-	-	-	-	-	-	-	-	-	-
ID45	NC_007831	1579	Not assigned	-	-	-	-	-	-	-	-	-	-	-	-	-	-	-	-	-	-	-	-	-	-	-	-	-	-	-	-	-	-	-	-	-	-	-	-	-	-	-	-	-	-	-	-	-
ID52	NC_007825	1573	Not assigned	-	-	-	-	-	-	-	-	-	-	-	-	-	-	-	-	-	-	-	-	-	-	-	-	-	-	-	-	-	-	-	-	-	-	-	-	-	-	-	-	-	-	-	-	-
ID62	NC_007824	1519	Not assigned	-	-	-	-	-	-	-	-	-	-	-	-	-	-	-	-	-	-	-	-	-	-	-	-	-	-	-	-	-	-	-	-	-	-	-	-	-	-	-	-	-	-	-	-	-
ID8	NC_007846	1572	Not assigned	-	-	-	-	-	-	-	-	-	-	-	-	-	-	-	-	-	-	-	-	-	-	-	-	-	-	-	-	-	-	-	-	-	-	-	-	-	-	-	-	-	-	-	-	-
IN93	NC_004462	118	Not assigned	-	-	-	-	-	-	-	-	-	-	-	-	-	-	-	-	-	-	-	-	-	-	-	-	-	-	-	-	-	-	-	-	-	-	-	-	-	-	-	-	-	-	-	-	-
If1	NC_001954	27	Not assigned	-	-	-	-	-	-	-	-	-	-	-	-	-	-	-	-	-	-	-	-	-	-	-	-	-	-	-	-	-	-	-	-	-	-	-	-	-	-	-	-	-	-	-	-	-
Ike	NC_002014	43	Not assigned	-	-	-	-	-	-	-	-	-	-	-	-	-	-	-	-	-	-	-	-	-	-	-	-	-	-	-	-	-	-	-	-	-	-	-	-	-	-	-	-	-	-	-	-	-
JK06	NC_007291	1605	Siphoviridae of Type1 (No Cluster Assigned)	TermL	103223	8e-98	Portal	103219	100	MCP	103285	100	MTP	103277	1e-127	-	-	-	Ad1	103283	100	Hc1	103282	100	Tc1	103278	100	Ne1	103280	100	-	-	-	-	-	-	-	-	-	-	-	-	-	-	-	-	-	-
JS98	NC_010105	2002	Myoviridae of Type2	TermL	108053	0	Portal	108049	100	MCP	107947	100	MTP	108048	2e-96	Sheath	108052	100	-	-	-	-	-	-	-	-	-	-	-	-	Ad2	107900	100	Hc2	107937	100	Tc2	107931	100	-	-	-	-	-	-	-	-	-
K	NC_005880	1655	Myoviridae of Type1 (no Cluster assigned)	TermL	99333	0	Portal	99312	100	MCP	99311	100	MTP	99300	5e-82	Sheath	99306	100	Ad1	99305	98.23	-	-	-	-	-	-	-	-	-	-	-	-	-	-	-	-	-	-	-	-	-	-	-	-	-	-	-
K1-5	NC_008152	1644	Podoviridae of Type3	TermL	97005	0	Portal	96988	100	MCP	97031	100	-	-	-	-	-	-	-	-	-	-	-	-	-	-	-	-	-	-	-	-	-	-	-	-	-	-	-	Ad3	97033	100	Hc3	97014	100	-	-	-
K139	NC_003313	7	Myoviridae of Type1 (Cluster 9)	TermL	268	0	Portal	267	100	MCP	270	100	-	-	-	Sheath	276	100	Ad1	272	100	-	-	-	Tc1	273	100	Ne1	274	100	-	-	-	-	-	-	-	-	-	-	-	-	-	-	-	-	-	-
K1E	NC_007637	1674	Podoviridae of Type3	TermL	105656	0	Portal	105641	100	MCP	105645	100	-	-	-	-	-	-	-	-	-	-	-	-	-	-	-	-	-	-	-	-	-	-	-	-	-	-	-	Ad3	105646	100	Hc3	105647	100	-	-	-
K1F	NC_007456	1528	Podoviridae of Type3	TermL	94726	0	Portal	94709	100	MCP	94711	100	-	-	-	-	-	-	-	-	-	-	-	-	-	-	-	-	-	-	-	-	-	-	-	-	-	-	-	Ad3	94712	100	Hc3	94713	100	-	-	-
KC5a	NC_007924	1502	Myoviridae of Type1 (Cluster 1)	TermL	105460	0	Portal	105461	100	MCP	105464	100	MTP	105471	2e-89	Sheath	105470	100	Ad1	105465	99.61	Hc1	105466	100	Tc1	105468	100	Ne1	105467	100	-	-	-	-	-	-	-	-	-	-	-	-	-	-	-	-	-	-
KS7	NC_006940	1547	Siphoviridae of Type1 (Cluster 5)	TermL	94991	0	Portal	95014	100	MCP	94989	100	MTP	94996	2e-08	-	-	-	Ad1	95004	100	Hc1	94992	100	Tc1	94997	100	Ne1	94994	100	-	-	-	-	-	-	-	-	-	-	-	-	-	-	-	-	-	-
KSF-1phi	NC_006294	1511	Not assigned	-	-	-	-	-	-	-	-	-	-	-	-	-	-	-	-	-	-	-	-	-	-	-	-	-	-	-	-	-	-	-	-	-	-	-	-	-	-	-	-	-	-	-	-	-
KSY1	NC_009817	1868	Podoviridae of Type4	-	-	-	Portal	79375	93.74	MCP	79337	100	-	-	-	-	-	-	-	-	-	-	-	-	-	-	-	-	-	-	-	-	-	-	-	-	-	-	-	-	-	-	-	-	-	Ad4	79389	100
KU1	NC_002250	135	Not assigned	-	-	-	-	-	-	-	-	-	-	-	-	-	-	-	-	-	-	-	-	-	-	-	-	-	-	-	-	-	-	-	-	-	-	-	-	-	-	-	-	-	-	-	-	-
KVP40	NC_005083	119	Myoviridae of Type2	TermL	5662	0	Portal	5665	100	MCP	5670	100	MTP	5664	1e-97	Sheath	5663	100	-	-	-	-	-	-	-	-	-	-	-	-	Ad2	5657	100	Hc2	5658	100	Tc2	5659	100	-	-	-	-	-	-	-	-	-
Kamchatka-1	NC_005361	1626	Not assigned	-	-	-	Portal	103751	97.79	-	-	-	-	-	-	-	-	-	-	-	-	-	-	-	-	-	-	-	-	-	-	-	-	-	-	-	-	-	-	-	-	-	-	-	-	-	-	-
L-413C	NC_004745	120	Myoviridae of Type1 (Cluster 9)	TermL	5692	0	Portal	5691	100	MCP	5694	100	MTP	5712	1e-100	Sheath	5711	100	Ad1	5696	100	-	-	-	Tc1	5702	100	Ne1	5703	100	-	-	-	-	-	-	-	-	-	-	-	-	-	-	-	-	-	-
L17	NC_007449	1464	Not assigned	-	-	-	-	-	-	-	-	-	-	-	-	-	-	-	-	-	-	-	-	-	-	-	-	-	-	-	-	-	-	-	-	-	-	-	-	-	-	-	-	-	-	-	-	-
L2	NC_001447	71	Not assigned	-	-	-	-	-	-	-	-	-	-	-	-	-	-	-	-	-	-	-	-	-	-	-	-	-	-	-	-	-	-	-	-	-	-	-	-	-	-	-	-	-	-	-	-	-
L5	NC_001335	89	Siphoviridae of Type1 (Cluster 10)	TermL	4222	0	Portal	4223	100	MCP	4226	100	MTP	4232	1e-115	-	-	-	Ad1	4228	100	Hc1	4229	100	Tc1	4231	100	Ne1	4230	100	-	-	-	-	-	-	-	-	-	-	-	-	-	-	-	-	-	-
LKA1	NC_009936	1879	Podoviridae of Type3	TermL	80218	0	Portal	80211	100	MCP	80213	100	-	-	-	-	-	-	-	-	-	-	-	-	-	-	-	-	-	-	-	-	-	-	-	-	-	-	-	Ad3	80215	100	Hc3	80253	100	-	-	-
LKD16	NC_009935	1860	Podoviridae of Type3	TermL	78939	0	Portal	78942	100	MCP	78935	100	-	-	-	-	-	-	-	-	-	-	-	-	-	-	-	-	-	-	-	-	-	-	-	-	-	-	-	Ad3	78929	100	Hc3	78957	100	-	-	-
LL-H	NC_009554	1873	Siphoviridae of Type1 (Cluster 1)	-	-	-	Portal	79703	100	MCP	79712	100	MTP	79709	3e-91	-	-	-	Ad1	79701	100	Hc1	79686	100	-	-	-	Ne1	79687	100	-	-	-	-	-	-	-	-	-	-	-	-	-	-	-	-	-	-
LP65	NC_006565	1633	Myoviridae of Type1 (no Cluster assigned)	TermL	100809	0	Portal	100691	100	MCP	100851	100	MTP	100800	3e-88	Sheath	100829	100	Ad1	100737	97.98	-	-	-	-	-	-	-	-	-	-	-	-	-	-	-	-	-	-	-	-	-	-	-	-	-	-	-
Lc-Nu	NC_007501	1473	Siphoviridae of Type1 (Cluster 2)	TermL	100880	0	Portal	100882	100	MCP	100884	100	MTP	100889	1e-115	-	-	-	Ad1	100885	100	Hc1	100886	100	Tc1	100888	100	Ne1	100887	100	-	-	-	-	-	-	-	-	-	-	-	-	-	-	-	-	-	-
Lj928	NC_005354	1559	Siphoviridae of Type1 (Cluster 1)	TermL	99534	0	Portal	99522	100	MCP	99523	100	MTP	99519	1e-110	-	-	-	Ad1	99517	100	Hc1	99505	100	Tc1	99537	100	Ne1	99528	100	-	-	-	-	-	-	-	-	-	-	-	-	-	-	-	-	-	-
Lj965	NC_005355	1598	Siphoviridae of Type1 (Cluster 1)	TermL	106551	0	Portal	106571	100	MCP	106590	100	MTP	106581	3e-91	-	-	-	Ad1	106583	100	Hc1	106552	100	Tc1	106554	100	Ne1	106570	100	-	-	-	-	-	-	-	-	-	-	-	-	-	-	-	-	-	-
Llij	NC_008196	1661	Siphoviridae of Type1 (Cluster 4)	TermL	102601	0	Portal	102602	100	MCP	102605	100	MTP	102610	1e-160	-	-	-	Ad1	102606	100	Hc1	102607	100	Tc1	102609	100	Ne1	102608	100	-	-	-	-	-	-	-	-	-	-	-	-	-	-	-	-	-	-
M11	NC_004304	121	Not assigned	-	-	-	-	-	-	-	-	-	-	-	-	-	-	-	-	-	-	-	-	-	-	-	-	-	-	-	-	-	-	-	-	-	-	-	-	-	-	-	-	-	-	-	-	-
M13	NC_003287	136	Not assigned	-	-	-	-	-	-	-	-	-	-	-	-	-	-	-	-	-	-	-	-	-	-	-	-	-	-	-	-	-	-	-	-	-	-	-	-	-	-	-	-	-	-	-	-	-
M6	NC_007809	1657	Siphoviridae of Type1 (Cluster 5)	TermL	97250	0	Portal	97265	100	MCP	97255	100	MTP	97240	0	-	-	-	Ad1	97267	100	Hc1	97237	100	Tc1	97211	100	Ne1	97190	100	-	-	-	-	-	-	-	-	-	-	-	-	-	-	-	-	-	-
MAV1	NC_001942	90	Not assigned	-	-	-	-	-	-	-	-	-	-	-	-	-	-	-	Ad1	4308	73.78	-	-	-	-	-	-	-	-	-	-	-	-	-	-	-	-	-	-	-	-	-	-	-	-	-	-	-
MM1	NC_003050	104	Siphoviridae of Type1 (Cluster 1)	TermL	4781	0	Portal	4782	100	MCP	4786	100	MTP	4792	4e-85	-	-	-	Ad1	4788	100	Hc1	4789	100	Tc1	4791	100	Ne1	4790	100	-	-	-	-	-	-	-	-	-	-	-	-	-	-	-	-	-	-
MS2	NC_001417	145	Not assigned	-	-	-	-	-	-	-	-	-	-	-	-	-	-	-	-	-	-	-	-	-	-	-	-	-	-	-	-	-	-	-	-	-	-	-	-	-	-	-	-	-	-	-	-	-
MV-L1	NC_001341	115	Not assigned	-	-	-	-	-	-	-	-	-	-	-	-	-	-	-	-	-	-	-	-	-	-	-	-	-	-	-	-	-	-	-	-	-	-	-	-	-	-	-	-	-	-	-	-	-
MX1	NC_001890	137	Not assigned	-	-	-	-	-	-	-	-	-	-	-	-	-	-	-	-	-	-	-	-	-	-	-	-	-	-	-	-	-	-	-	-	-	-	-	-	-	-	-	-	-	-	-	-	-
Ma-LMM01	NC_008562	1530	Myoviridae (no Type assigned)	TermL	98727	0	Portal	98816	100	MCP	98819	100	-	-	-	Sheath	98824	100	-	-	-	-	-	-	-	-	-	-	-	-	-	-	-	-	-	-	-	-	-	-	-	-	-	-	-	-	-	-
Min1	NC_009603	1847	Siphoviridae of Type1 (Cluster 10)	TermL	78144	0	Portal	78161	100	MCP	78101	100	MTP	78115	1e-148	-	-	-	-	-	-	Hc1	78106	100	Tc1	78124	100	Ne1	78163	100	-	-	-	-	-	-	-	-	-	-	-	-	-	-	-	-	-	-
Mu	NC_000929	320	Myoviridae of Type1 (Cluster 8)	TermL	1985	0	Portal	1986	100	MCP	1991	100	-	-	-	Sheath	1996	100	Ad1	1993	100	-	-	-	Tc1	1994	100	Ne1	1988	100	-	-	-	-	-	-	-	-	-	-	-	-	-	-	-	-	-	-
Mx8	NC_003085	9	Podoviridae of Type3	TermL	344	0	Portal	345	100	MCP	348	100	-	-	-	-	-	-	-	-	-	-	-	-	-	-	-	-	-	-	-	-	-	-	-	-	-	-	-	Ad3	351	100	Hc3	352	100	-	-	-
N15	NC_001901	325	Siphoviridae of Type1 (Cluster 6)	TermL	387	0	Portal	389	100	MCP	393	100	-	-	-	-	-	-	Ad1	388	99.95	Hc1	395	100	Tc1	397	100	Ne1	396	100	-	-	-	-	-	-	-	-	-	-	-	-	-	-	-	-	-	-
N4	NC_008720	1586	Podoviridae of Type3	TermL	95873	0	Portal	95821	100	MCP	95875	100	-	-	-	-	-	-	-	-	-	-	-	-	-	-	-	-	-	-	-	-	-	-	-	-	-	-	-	Ad3	95880	100	-	-	-	-	-	-
NC1	NC_007832	1457	Not assigned	-	-	-	-	-	-	-	-	-	-	-	-	-	-	-	-	-	-	-	-	-	-	-	-	-	-	-	-	-	-	-	-	-	-	-	-	-	-	-	-	-	-	-	-	-
NC10	NC_007854	1489	Not assigned	-	-	-	-	-	-	-	-	-	-	-	-	-	-	-	-	-	-	-	-	-	-	-	-	-	-	-	-	-	-	-	-	-	-	-	-	-	-	-	-	-	-	-	-	-
NC11	NC_007835	1634	Not assigned	-	-	-	-	-	-	-	-	-	-	-	-	-	-	-	-	-	-	-	-	-	-	-	-	-	-	-	-	-	-	-	-	-	-	-	-	-	-	-	-	-	-	-	-	-
NC13	NC_007849	1650	Not assigned	-	-	-	-	-	-	-	-	-	-	-	-	-	-	-	-	-	-	-	-	-	-	-	-	-	-	-	-	-	-	-	-	-	-	-	-	-	-	-	-	-	-	-	-	-
NC16	NC_007836	1562	Not assigned	-	-	-	-	-	-	-	-	-	-	-	-	-	-	-	-	-	-	-	-	-	-	-	-	-	-	-	-	-	-	-	-	-	-	-	-	-	-	-	-	-	-	-	-	-
NC19	NC_007850	1483	Not assigned	-	-	-	-	-	-	-	-	-	-	-	-	-	-	-	-	-	-	-	-	-	-	-	-	-	-	-	-	-	-	-	-	-	-	-	-	-	-	-	-	-	-	-	-	-
NC2	NC_007848	1553	Not assigned	-	-	-	-	-	-	-	-	-	-	-	-	-	-	-	-	-	-	-	-	-	-	-	-	-	-	-	-	-	-	-	-	-	-	-	-	-	-	-	-	-	-	-	-	-
NC28	NC_007823	1543	Not assigned	-	-	-	-	-	-	-	-	-	-	-	-	-	-	-	-	-	-	-	-	-	-	-	-	-	-	-	-	-	-	-	-	-	-	-	-	-	-	-	-	-	-	-	-	-
NC29	NC_007827	1539	Not assigned	-	-	-	-	-	-	-	-	-	-	-	-	-	-	-	-	-	-	-	-	-	-	-	-	-	-	-	-	-	-	-	-	-	-	-	-	-	-	-	-	-	-	-	-	-
NC3	NC_007826	1462	Not assigned	-	-	-	-	-	-	-	-	-	-	-	-	-	-	-	-	-	-	-	-	-	-	-	-	-	-	-	-	-	-	-	-	-	-	-	-	-	-	-	-	-	-	-	-	-
NC35	NC_007820	1622	Not assigned	-	-	-	-	-	-	-	-	-	-	-	-	-	-	-	-	-	-	-	-	-	-	-	-	-	-	-	-	-	-	-	-	-	-	-	-	-	-	-	-	-	-	-	-	-
NC37	NC_007837	1672	Not assigned	-	-	-	-	-	-	-	-	-	-	-	-	-	-	-	-	-	-	-	-	-	-	-	-	-	-	-	-	-	-	-	-	-	-	-	-	-	-	-	-	-	-	-	-	-
NC41	NC_007838	1625	Not assigned	-	-	-	-	-	-	-	-	-	-	-	-	-	-	-	-	-	-	-	-	-	-	-	-	-	-	-	-	-	-	-	-	-	-	-	-	-	-	-	-	-	-	-	-	-
NC5	NC_007833	1458	Not assigned	-	-	-	-	-	-	-	-	-	-	-	-	-	-	-	-	-	-	-	-	-	-	-	-	-	-	-	-	-	-	-	-	-	-	-	-	-	-	-	-	-	-	-	-	-
NC51	NC_007839	1467	Not assigned	-	-	-	-	-	-	-	-	-	-	-	-	-	-	-	-	-	-	-	-	-	-	-	-	-	-	-	-	-	-	-	-	-	-	-	-	-	-	-	-	-	-	-	-	-
NC56	NC_007840	1535	Not assigned	-	-	-	-	-	-	-	-	-	-	-	-	-	-	-	-	-	-	-	-	-	-	-	-	-	-	-	-	-	-	-	-	-	-	-	-	-	-	-	-	-	-	-	-	-
NC6	NC_007855	1468	Not assigned	-	-	-	-	-	-	-	-	-	-	-	-	-	-	-	-	-	-	-	-	-	-	-	-	-	-	-	-	-	-	-	-	-	-	-	-	-	-	-	-	-	-	-	-	-
NC7	NC_007834	1521	Not assigned	-	-	-	-	-	-	-	-	-	-	-	-	-	-	-	-	-	-	-	-	-	-	-	-	-	-	-	-	-	-	-	-	-	-	-	-	-	-	-	-	-	-	-	-	-
NL95	NC_001891	138	Not assigned	-	-	-	-	-	-	-	-	-	-	-	-	-	-	-	-	-	-	-	-	-	-	-	-	-	-	-	-	-	-	-	-	-	-	-	-	-	-	-	-	-	-	-	-	-
O1205	NC_004303	58	Siphoviridae of Type1 (Cluster 1)	TermL	2731	0	Portal	2732	100	MCP	2736	100	MTP	2742	1e-94	-	-	-	Ad1	2738	100	Hc1	2739	100	Tc1	2741	100	Ne1	2740	100	-	-	-	-	-	-	-	-	-	-	-	-	-	-	-	-	-	-
OP1	NC_007709	1653	Siphoviridae of Type1 (Cluster 3)	TermL	97071	0	Portal	97060	100	MCP	97053	100	MTP	97081	1e-118	-	-	-	Ad1	97069	100	Hc1	97076	100	Tc1	97070	100	Ne1	97088	100	-	-	-	-	-	-	-	-	-	-	-	-	-	-	-	-	-	-
OP2	NC_007710	1493	Myoviridae of Type1 (Cluster 7)	TermL	94056	0	Portal	94049	100	MCP	94070	100	-	-	-	Sheath	94073	100	Ad1	94064	100	Hc1	94034	100	Tc1	94061	100	Ne1	94069	100	-	-	-	-	-	-	-	-	-	-	-	-	-	-	-	-	-	-
Omega	NC_004688	155	Siphoviridae of Type1 (Cluster 4)	TermL	8408	1e-123	Portal	8418	100	MCP	8420	100	MTP	8436	0	-	-	-	Ad1	8430	100	Hc1	8431	100	Tc1	8433	100	Ne1	8432	100	-	-	-	-	-	-	-	-	-	-	-	-	-	-	-	-	-	-
Orion	NC_008197	1482	Siphoviridae of Type1 (Cluster 4)	TermL	97894	0	Portal	97900	100	-	-	-	-	-	-	-	-	-	Ad1	97979	100	-	-	-	Tc1	97980	100	Ne1	97982	100	-	-	-	-	-	-	-	-	-	-	-	-	-	-	-	-	-	-
P-SSM2	NC_006883	1630	Myoviridae of Type2	TermL	104946	0	Portal	104892	100	MCP	104915	100	MTP	104771	1e-113	Sheath	104858	100	-	-	-	-	-	-	-	-	-	-	-	-	Ad2	104694	100	Hc2	104739	100	Tc2	104695	100	-	-	-	-	-	-	-	-	-
P-SSM4	NC_006884	1548	Myoviridae of Type2	TermL	104536	0	Portal	104500	100	MCP	104549	100	MTP	104504	1e-115	Sheath	104477	100	-	-	-	-	-	-	-	-	-	-	-	-	Ad2	104585	100	Hc2	104476	100	Tc2	104479	100	-	-	-	-	-	-	-	-	-
P-SSP7	NC_006882	1604	Podoviridae of Type3	TermL	100065	0	Portal	100039	100	MCP	100057	100	-	-	-	-	-	-	-	-	-	-	-	-	-	-	-	-	-	-	-	-	-	-	-	-	-	-	-	Ad3	100027	100	Hc3	100022	100	-	-	-
P008	NC_008363	1532	Not assigned	TermL	94893	0	Portal	94869	100	MCP	94895	100	MTP	94902	1e-178	-	-	-	-	-	-	-	-	-	-	-	-	-	-	-	-	-	-	-	-	-	-	-	-	-	-	-	-	-	-	-	-	-
P1	NC_002515	91	Not assigned	-	-	-	-	-	-	-	-	-	-	-	-	-	-	-	-	-	-	-	-	-	-	-	-	-	-	-	-	-	-	-	-	-	-	-	-	-	-	-	-	-	-	-	-	-
P1	NC_005856	1512	Myoviridae (no Type assigned)	TermL	101370	0	Portal	101418	100	MCP	101327	100	MTP	101415	1e-118	Sheath	101326	100	-	-	-	-	-	-	Tc1	101321	80.35	-	-	-	-	-	-	-	-	-	-	-	-	-	-	-	-	-	-	-	-	-
P100	NC_007610	1517	Myoviridae of Type1 (no Cluster assigned)	TermL	63747	0	Portal	63755	100	MCP	63741	100	MTP	63764	5e-69	Sheath	63742	100	Ad1	63759	98.2	-	-	-	-	-	-	-	-	-	-	-	-	-	-	-	-	-	-	-	-	-	-	-	-	-	-	-
P2	NC_001895	315	Myoviridae of Type1 (Cluster 9)	TermL	2014	0	Portal	2013	100	MCP	2016	100	MTP	2036	1e-100	Sheath	2035	100	Ad1	2018	100	-	-	-	Tc1	2025	100	Ne1	2026	100	-	-	-	-	-	-	-	-	-	-	-	-	-	-	-	-	-	-
P22	NC_002371	46	Podoviridae of Type3	TermL	77595	0	Portal	77597	100	MCP	2106	100	-	-	-	-	-	-	-	-	-	-	-	-	-	-	-	-	-	-	-	-	-	-	-	-	-	-	-	Ad3	2108	100	Hc3	2109	100	-	-	-
P23-45	NC_009803	1843	Not assigned	TermL	78016	0	Portal	77981	100	MCP	78006	100	MTP	77982	0	-	-	-	-	-	-	-	-	-	-	-	-	-	-	-	-	-	-	-	-	-	-	-	-	-	-	-	-	-	-	-	-	-
P27	NC_003356	11	Myoviridae of Type1 (Cluster 3)	TermL	481	0	Portal	483	100	MCP	485	100	-	-	-	Sheath	489	100	Ad1	486	100	-	-	-	Tc1	488	100	Ne1	487	100	-	-	-	-	-	-	-	-	-	-	-	-	-	-	-	-	-	-
P335	NC_004746	146	Siphoviridae of Type1 (Cluster 2)	TermL	7405	0	Portal	7407	100	MCP	7409	100	MTP	7414	1e-111	-	-	-	Ad1	7410	100	Hc1	7411	100	Tc1	7413	100	Ne1	7412	100	-	-	-	-	-	-	-	-	-	-	-	-	-	-	-	-	-	-
P35	NC_009814	1844	Siphoviridae of Type1 (No Cluster Assigned)	TermL	78055	0	Portal	78083	100	MCP	78090	100	MTP	78053	0	-	-	-	Ad1	78068	100	Hc1	78048	100	Tc1	78057	100	Ne1	78077	100	-	-	-	-	-	-	-	-	-	-	-	-	-	-	-	-	-	-
P4	NC_001609	12	Not assigned	-	-	-	-	-	-	-	-	-	-	-	-	-	-	-	-	-	-	-	-	-	-	-	-	-	-	-	-	-	-	-	-	-	-	-	-	-	-	-	-	-	-	-	-	-
P60	NC_003390	38	Podoviridae of Type3	TermL	1798	1e-154	Portal	1785	100	MCP	1781	100	-	-	-	-	-	-	-	-	-	-	-	-	-	-	-	-	-	-	-	-	-	-	-	-	-	-	-	Ad3	1780	100	Hc3	1778	100	-	-	-
P74-26	NC_009804	1870	Not assigned	TermL	79447	0	Portal	79511	100	MCP	79503	100	MTP	79424	0	-	-	-	-	-	-	-	-	-	-	-	-	-	-	-	-	-	-	-	-	-	-	-	-	-	-	-	-	-	-	-	-	-
PA11	NC_007808	1570	Podoviridae of Type3	TermL	95431	0	Portal	95449	100	MCP	95451	100	-	-	-	-	-	-	-	-	-	-	-	-	-	-	-	-	-	-	-	-	-	-	-	-	-	-	-	Ad3	95463	100	Hc3	95475	100	-	-	-
PA6	NC_009541	1884	Siphoviridae of Type1 (Cluster 10)	TermL	80678	0	Portal	80680	100	MCP	80684	100	MTP	80670	1e-123	-	-	-	Ad1	80668	100	Hc1	80661	100	Tc1	80662	100	Ne1	80665	100	-	-	-	-	-	-	-	-	-	-	-	-	-	-	-	-	-	-
PA73	NC_007806	1552	Siphoviridae of Type1 (Cluster 5)	TermL	95130	0	Portal	95149	100	MCP	95131	100	MTP	95133	0	-	-	-	Ad1	95176	100	Hc1	95145	100	Tc1	95155	100	Ne1	95157	100	-	-	-	-	-	-	-	-	-	-	-	-	-	-	-	-	-	-
PBC5	NC_003324	114	Podoviridae of Type3	TermL	5149	1e-111	Portal	5146	100	MCP	5110	100	-	-	-	-	-	-	-	-	-	-	-	-	-	-	-	-	-	-	-	-	-	-	-	-	-	-	-	Ad3	5111	100	Hc3	5120	100	-	-	-
PBI1	NC_008198	1648	Siphoviridae of Type1 (No Cluster Assigned)	TermL	102238	0	Portal	102239	100	MCP	102186	97.5	MTP	102193	1e-164	-	-	-	Ad1	102188	100	Hc1	102189	100	Tc1	102191	100	Ne1	102190	100	-	-	-	-	-	-	-	-	-	-	-	-	-	-	-	-	-	-
PG1	NC_005259	1481	Siphoviridae of Type1 (Cluster 4)	TermL	107494	0	Portal	107517	100	-	-	-	-	-	-	-	-	-	Ad1	107532	100	-	-	-	Tc1	107514	100	Ne1	107545	100	-	-	-	-	-	-	-	-	-	-	-	-	-	-	-	-	-	-
PH15	NC_008723	1679	Siphoviridae of Type1 (Cluster 1)	TermL	105297	0	Portal	105292	100	MCP	105334	100	MTP	105312	1e-103	-	-	-	Ad1	105327	100	Hc1	105322	100	Tc1	105337	100	Ne1	105330	100	-	-	-	-	-	-	-	-	-	-	-	-	-	-	-	-	-	-
PLot	NC_008200	1627	Siphoviridae of Type1 (No Cluster Assigned)	TermL	101493	0	Portal	101494	100	MCP	101504	96.91	MTP	101512	1e-164	-	-	-	Ad1	101506	100	Hc1	101507	100	Tc1	101509	100	Ne1	101508	100	-	-	-	-	-	-	-	-	-	-	-	-	-	-	-	-	-	-
PM2	NC_000867	73	Not assigned	-	-	-	-	-	-	-	-	-	-	-	-	-	-	-	-	-	-	-	-	-	-	-	-	-	-	-	-	-	-	-	-	-	-	-	-	-	-	-	-	-	-	-	-	-
PMC	NC_008205	1636	Siphoviridae of Type1 (Cluster 4)	TermL	105818	0	Portal	105819	100	MCP	105822	100	MTP	105827	1e-160	-	-	-	Ad1	105823	100	Hc1	105824	100	Tc1	105826	100	Ne1	105825	100	-	-	-	-	-	-	-	-	-	-	-	-	-	-	-	-	-	-
PP7	NC_001628	160	Not assigned	-	-	-	-	-	-	-	-	-	-	-	-	-	-	-	-	-	-	-	-	-	-	-	-	-	-	-	-	-	-	-	-	-	-	-	-	-	-	-	-	-	-	-	-	-
PR3	NC_007450	1596	Not assigned	-	-	-	-	-	-	-	-	-	-	-	-	-	-	-	-	-	-	-	-	-	-	-	-	-	-	-	-	-	-	-	-	-	-	-	-	-	-	-	-	-	-	-	-	-
PR4	NC_007451	1663	Not assigned	-	-	-	-	-	-	-	-	-	-	-	-	-	-	-	-	-	-	-	-	-	-	-	-	-	-	-	-	-	-	-	-	-	-	-	-	-	-	-	-	-	-	-	-	-
PR5	NC_007452	1526	Not assigned	-	-	-	-	-	-	-	-	-	-	-	-	-	-	-	-	-	-	-	-	-	-	-	-	-	-	-	-	-	-	-	-	-	-	-	-	-	-	-	-	-	-	-	-	-
PR772	NC_007453	1600	Not assigned	-	-	-	-	-	-	-	-	-	-	-	-	-	-	-	-	-	-	-	-	-	-	-	-	-	-	-	-	-	-	-	-	-	-	-	-	-	-	-	-	-	-	-	-	-
PRD1	NC_001421	47	Not assigned	-	-	-	-	-	-	-	-	-	-	-	-	-	-	-	-	-	-	-	-	-	-	-	-	-	-	-	-	-	-	-	-	-	-	-	-	-	-	-	-	-	-	-	-	-
PRR1	NC_008294	1554	Not assigned	-	-	-	-	-	-	-	-	-	-	-	-	-	-	-	-	-	-	-	-	-	-	-	-	-	-	-	-	-	-	-	-	-	-	-	-	-	-	-	-	-	-	-	-	-
PSP3	NC_005340	1533	Myoviridae of Type1 (Cluster 9)	TermL	98555	0	Portal	98567	100	MCP	98566	100	MTP	98546	2e-99	Sheath	98553	100	Ad1	98558	100	-	-	-	Tc1	98561	100	Ne1	98557	100	-	-	-	-	-	-	-	-	-	-	-	-	-	-	-	-	-	-
PT1028	NC_007045	1486	Not assigned	-	-	-	-	-	-	-	-	-	-	-	-	-	-	-	-	-	-	-	-	-	-	-	-	-	-	-	-	-	-	-	-	-	-	-	-	-	-	-	-	-	-	-	-	-
PVL	NC_002321	101	Siphoviridae of Type1 (Cluster 2)	TermL	4596	0	Portal	4598	100	MCP	4600	100	-	-	-	-	-	-	Ad1	4602	100	Hc1	4603	100	Tc1	4605	100	Ne1	4604	99.96	-	-	-	-	-	-	-	-	-	-	-	-	-	-	-	-	-	-
PY54	NC_005069	122	Siphoviridae of Type1 (Cluster 3)	TermL	5736	0	Portal	5737	100	MCP	5739	100	MTP	5746	1e-85	-	-	-	Ad1	5742	100	Hc1	5743	100	Tc1	5744	100	Ne1	5745	100	-	-	-	-	-	-	-	-	-	-	-	-	-	-	-	-	-	-
PZA	NC_001423	116	Podoviridae of Type4	-	-	-	Portal	5205	100	MCP	5202	100	-	-	-	-	-	-	-	-	-	-	-	-	-	-	-	-	-	-	-	-	-	-	-	-	-	-	-	-	-	-	-	-	-	Ad4	5206	100
PaP2	NC_005884	1621	Likely Podoviridae of Type3	TermL	103374	0	Portal	103385	100	MCP	103370	100	-	-	-	-	-	-	-	-	-	-	-	-	-	-	-	-	-	-	-	-	-	-	-	-	-	-	-	-	-	-	Hc3	103364	100	-	-	-
PaP3	NC_004466	158	Podoviridae of Type3	TermL	8847	0	Portal	8846	100	MCP	8843	100	-	-	-	-	-	-	-	-	-	-	-	-	-	-	-	-	-	-	-	-	-	-	-	-	-	-	-	Ad3	8841	100	Hc3	8837	100	-	-	-
Pf-WMP3	NC_009551	1878	Podoviridae of Type3	TermL	80169	0	Portal	80165	100	MCP	80180	100	-	-	-	-	-	-	-	-	-	-	-	-	-	-	-	-	-	-	-	-	-	-	-	-	-	-	-	Ad3	80185	100	Hc3	80177	100	-	-	-
Pf-WMP4	NC_008367	1525	Podoviridae of Type3	TermL	94598	0	Portal	94599	100	MCP	94622	100	-	-	-	-	-	-	-	-	-	-	-	-	-	-	-	-	-	-	-	-	-	-	-	-	-	-	-	Ad3	94601	100	Hc3	94602	100	-	-	-
Pf1	NC_001331	94	Not assigned	-	-	-	-	-	-	-	-	-	-	-	-	-	-	-	-	-	-	-	-	-	-	-	-	-	-	-	-	-	-	-	-	-	-	-	-	-	-	-	-	-	-	-	-	-
Pf3	NC_001418	95	Not assigned	-	-	-	-	-	-	-	-	-	-	-	-	-	-	-	-	-	-	-	-	-	-	-	-	-	-	-	-	-	-	-	-	-	-	-	-	-	-	-	-	-	-	-	-	-
Phage MP22	NC_009818	1867	Siphoviridae of Type1 (Cluster 8)	TermL	79222	0	Portal	79233	100	MCP	79246	100	MTP	79254	1e-149	-	-	-	Ad1	79253	100	-	-	-	Tc1	79247	100	Ne1	79225	100	-	-	-	-	-	-	-	-	-	-	-	-	-	-	-	-	-	-
Phi1	NC_009821	1888	Myoviridae of Type2	TermL	80989	0	Portal	81017	100	MCP	80986	100	MTP	80985	5e-96	Sheath	80984	100	-	-	-	-	-	-	-	-	-	-	-	-	Ad2	81013	100	Hc2	80995	100	Tc2	81023	100	-	-	-	-	-	-	-	-	-
PhiCPG1	NC_001998	77	Not assigned	-	-	-	-	-	-	-	-	-	-	-	-	-	-	-	-	-	-	-	-	-	-	-	-	-	-	-	-	-	-	-	-	-	-	-	-	-	-	-	-	-	-	-	-	-
PhiCh1	NC_004084	316	Myoviridae of Type1 (Cluster 4)	TermL	3149	0	Portal	3153	100	MCP	3158	100	-	-	-	Sheath	3165	100	Ad1	3160	100	Hc1	3161	100	Tc1	3164	100	Ne1	3163	100	-	-	-	-	-	-	-	-	-	-	-	-	-	-	-	-	-	-
PhiNIH1.1	NC_003157	61	Siphoviridae of Type1 (Cluster 1)	TermL	3027	0	Portal	3028	100	MCP	3033	100	MTP	3038	3e-92	-	-	-	Ad1	3034	100	Hc1	3035	100	Tc1	3037	100	Ne1	3036	100	-	-	-	-	-	-	-	-	-	-	-	-	-	-	-	-	-	-
Pipefish	NC_008199	1618	Siphoviridae of Type1 (Cluster 4)	TermL	102402	0	Portal	102426	100	MCP	102429	99.84	-	-	-	-	-	-	Ad1	102438	100	-	-	-	Tc1	102439	100	Ne1	102441	100	-	-	-	-	-	-	-	-	-	-	-	-	-	-	-	-	-	-
Q54	NC_008364	1675	Not assigned	TermL	97407	0	Portal	97376	100	MCP	97397	100	MTP	97406	1e-123	-	-	-	-	-	-	-	-	-	-	-	-	-	-	-	-	-	-	-	-	-	-	-	-	-	-	-	-	-	-	-	-	-
Qyrzula	NC_008204	1608	Siphoviridae of Type1 (Cluster 4)	TermL	99083	0	Portal	99088	100	MCP	99096	99.54	-	-	-	-	-	-	Ad1	99098	100	-	-	-	Tc1	99099	100	Ne1	99101	100	-	-	-	-	-	-	-	-	-	-	-	-	-	-	-	-	-	-
RB32	NC_008515	1542	Myoviridae of Type2	TermL	103455	0	Portal	103458	100	MCP	103463	100	MTP	103457	3e-95	Sheath	103456	100	-	-	-	-	-	-	-	-	-	-	-	-	Ad2	103451	100	Hc2	103452	100	Tc2	103453	100	-	-	-	-	-	-	-	-	-
RB43	NC_007023	1667	Myoviridae of Type2	TermL	98262	0	Portal	98265	100	MCP	98143	100	MTP	98264	1e-95	Sheath	98263	100	-	-	-	-	-	-	-	-	-	-	-	-	Ad2	98189	100	Hc2	98258	100	Tc2	98260	100	-	-	-	-	-	-	-	-	-
RB49	NC_005066	139	Myoviridae of Type2	TermL	6593	0	Portal	6596	100	MCP	6601	100	MTP	6595	5e-96	Sheath	6594	100	-	-	-	-	-	-	-	-	-	-	-	-	Ad2	6589	100	Hc2	6590	100	Tc2	6591	100	-	-	-	-	-	-	-	-	-
RB69	NC_004928	140	Myoviridae of Type2	TermL	6893	0	Portal	6896	100	MCP	6901	100	MTP	6895	1e-94	Sheath	6894	100	-	-	-	-	-	-	-	-	-	-	-	-	Ad2	6889	100	Hc2	6890	100	Tc2	6891	100	-	-	-	-	-	-	-	-	-
RM 378	NC_004735	123	Myoviridae of Type2	TermL	5867	0	Portal	5839	100	MCP	5942	100	-	-	-	Sheath	5833	100	-	-	-	-	-	-	-	-	-	-	-	-	Ad2	5890	97.93	-	-	-	-	-	-	-	-	-	-	-	-	-	-	-
ROSA	NC_007058	1612	Siphoviridae of Type1 (Cluster 1)	TermL	96300	0	Portal	96266	100	MCP	96262	100	MTP	96311	1e-108	-	-	-	Ad1	96281	100	Hc1	96294	100	Tc1	96260	100	Ne1	96288	100	-	-	-	-	-	-	-	-	-	-	-	-	-	-	-	-	-	-
RSA1	NC_009382	1863	Myoviridae of Type1 (Cluster 9)	TermL	79128	0	Portal	79150	100	MCP	79157	100	MTP	79133	1e-98	Sheath	79141	100	Ad1	79124	100	-	-	-	Tc1	79131	100	Ne1	79115	100	-	-	-	-	-	-	-	-	-	-	-	-	-	-	-	-	-	-
RSM1	NC_008574	1647	Not assigned	-	-	-	-	-	-	-	-	-	-	-	-	-	-	-	-	-	-	-	-	-	-	-	-	-	-	-	-	-	-	-	-	-	-	-	-	-	-	-	-	-	-	-	-	-
RSS1	NC_008575	1659	Not assigned	-	-	-	-	-	-	-	-	-	-	-	-	-	-	-	-	-	-	-	-	-	-	-	-	-	-	-	-	-	-	-	-	-	-	-	-	-	-	-	-	-	-	-	-	-
RTP	NC_007603	1593	Siphoviridae of Type1 (No Cluster Assigned)	TermL	104336	0	Portal	104338	100	MCP	104342	100	MTP	104349	1e-126	-	-	-	Ad1	104344	100	Hc1	104346	100	Tc1	104348	100	Ne1	104347	100	-	-	-	-	-	-	-	-	-	-	-	-	-	-	-	-	-	-
Ragged Hills	NC_005360	1615	Not assigned	-	-	-	Portal	99387	91.79	-	-	-	-	-	-	-	-	-	-	-	-	-	-	-	-	-	-	-	-	-	-	-	-	-	-	-	-	-	-	-	-	-	-	-	-	-	-	-
Rosebush	NC_004684	156	Siphoviridae of Type1 (Cluster 4)	TermL	8649	0	Portal	8654	100	MCP	8663	99.6	-	-	-	-	-	-	Ad1	8666	100	-	-	-	Tc1	8667	100	Ne1	8669	100	-	-	-	-	-	-	-	-	-	-	-	-	-	-	-	-	-	-
S-PM2	NC_006820	1459	Myoviridae of Type2	TermL	106989	0	Portal	106999	100	MCP	106998	100	MTP	106918	1e-121	Sheath	106984	100	-	-	-	-	-	-	-	-	-	-	-	-	Ad2	106985	100	Hc2	106986	100	Tc2	106987	100	-	-	-	-	-	-	-	-	-
S13	NC_001424	48	Not assigned	-	-	-	-	-	-	-	-	-	-	-	-	-	-	-	-	-	-	-	-	-	-	-	-	-	-	-	-	-	-	-	-	-	-	-	-	-	-	-	-	-	-	-	-	-
SETP3	NC_009232	1851	Siphoviridae of Type1 (Cluster 5)	TermL	78394	0	Portal	78393	100	MCP	78387	100	MTP	78378	0	-	-	-	Ad1	78383	100	Hc1	78381	100	Tc1	78379	100	Ne1	78380	100	-	-	-	-	-	-	-	-	-	-	-	-	-	-	-	-	-	-
SIFV	NC_003214	60	Not assigned	-	-	-	-	-	-	-	-	-	-	-	-	-	-	-	-	-	-	-	-	-	-	-	-	-	-	-	-	-	-	-	-	-	-	-	-	-	-	-	-	-	-	-	-	-
SIO1	NC_002519	55	Podoviridae of Type3	TermL	2600	0	Portal	2599	100	-	-	-	-	-	-	-	-	-	-	-	-	-	-	-	-	-	-	-	-	-	-	-	-	-	-	-	-	-	-	Ad3	2626	100	Hc3	2625	100	-	-	-
SM1	NC_004996	171	Siphoviridae of Type1 (Cluster 10)	TermL	9572	0	Portal	9568	100	MCP	9574	100	MTP	9580	1e-105	-	-	-	Ad1	9576	100	Hc1	9577	100	Tc1	9579	100	Ne1	9578	100	-	-	-	-	-	-	-	-	-	-	-	-	-	-	-	-	-	-
SMP	NC_008721	1578	Siphoviridae of Type1 (Cluster 1)	TermL	95761	0	Portal	95806	100	MCP	95763	100	MTP	95799	1e-104	-	-	-	Ad1	95774	100	-	-	-	Tc1	95765	100	Ne1	95789	100	-	-	-	-	-	-	-	-	-	-	-	-	-	-	-	-	-	-
SP	NC_004301	124	Not assigned	-	-	-	-	-	-	-	-	-	-	-	-	-	-	-	-	-	-	-	-	-	-	-	-	-	-	-	-	-	-	-	-	-	-	-	-	-	-	-	-	-	-	-	-	-
SP6	NC_004831	141	Podoviridae of Type3	TermL	7028	0	Portal	7017	100	MCP	7019	100	-	-	-	-	-	-	-	-	-	-	-	-	-	-	-	-	-	-	-	-	-	-	-	-	-	-	-	Ad3	7020	100	Hc3	7021	100	-	-	-
SPBc2	NC_001884	13	Not assigned	TermL	573	0	Portal	572	100	MCP	569	96.41	MTP	562	1e-156	-	-	-	-	-	-	Hc1	565	88.38	-	-	-	Ne1	554	96.93	-	-	-	-	-	-	-	-	-	-	-	-	-	-	-	-	-	-
SPP1	NC_004166	125	Siphoviridae of Type1 (Cluster 1)	TermL	5954	0	Portal	5961	100	MCP	5974	100	MTP	5980	1e-101	-	-	-	Ad1	5976	100	Hc1	5977	100	Tc1	5979	100	Ne1	5978	100	-	-	-	-	-	-	-	-	-	-	-	-	-	-	-	-	-	-
ST104	NC_005841	1509	Podoviridae of Type3	TermL	100942	0	Portal	100920	100	MCP	100939	100	-	-	-	-	-	-	-	-	-	-	-	-	-	-	-	-	-	-	-	-	-	-	-	-	-	-	-	Ad3	100918	100	Hc3	100960	100	-	-	-
ST64B	NC_004313	96	Myoviridae of Type1 (Cluster 3)	TermL	4452	0	Portal	4454	100	MCP	4456	100	-	-	-	Sheath	4463	100	Ad1	4458	100	Hc1	4459	100	Tc1	4461	100	Ne1	4460	100	-	-	-	-	-	-	-	-	-	-	-	-	-	-	-	-	-	-
ST64T	NC_004348	164	Podoviridae of Type3	TermL	9262	0	Portal	9263	100	MCP	9265	100	-	-	-	-	-	-	-	-	-	-	-	-	-	-	-	-	-	-	-	-	-	-	-	-	-	-	-	Ad3	9267	100	Hc3	9268	100	-	-	-
SVTS2	NC_001270	56	Not assigned	-	-	-	-	-	-	-	-	-	-	-	-	-	-	-	-	-	-	-	-	-	-	-	-	-	-	-	-	-	-	-	-	-	-	-	-	-	-	-	-	-	-	-	-	-
Sf6	NC_005344	1556	Podoviridae of Type3	TermL	105417	0	Portal	105429	100	MCP	105374	100	-	-	-	-	-	-	-	-	-	-	-	-	-	-	-	-	-	-	-	-	-	-	-	-	-	-	-	Ad3	105380	100	Hc3	105428	100	-	-	-
Sfi11	NC_002214	107	Siphoviridae of Type1 (Cluster 1)	TermL	4897	0	Portal	4898	100	MCP	4902	100	MTP	4908	4e-95	-	-	-	Ad1	4904	100	Hc1	4905	100	Tc1	4907	100	Ne1	4906	100	-	-	-	-	-	-	-	-	-	-	-	-	-	-	-	-	-	-
Sfi19	NC_000871	108	Siphoviridae of Type1 (Cluster 2)	TermL	4950	0	Portal	4952	100	MCP	4953	100	MTP	4957	1e-118	-	-	-	Ad1	4954	100	Hc1	4955	100	-	-	-	Ne1	4956	100	-	-	-	-	-	-	-	-	-	-	-	-	-	-	-	-	-	-
Sfi21	NC_000872	109	Siphoviridae of Type1 (Cluster 2)	TermL	4993	0	Portal	4995	100	MCP	4997	100	MTP	5002	1e-116	-	-	-	Ad1	4998	100	Hc1	4999	100	Tc1	5001	100	Ne1	5000	100	-	-	-	-	-	-	-	-	-	-	-	-	-	-	-	-	-	-
SkV1_CR2-3x	NC_009987	2005	Not assigned	-	-	-	-	-	-	-	-	-	-	-	-	-	-	-	-	-	-	-	-	-	-	-	-	-	-	-	-	-	-	-	-	-	-	-	-	-	-	-	-	-	-	-	-	-
Spiroplasma phage 4	NC_003438	326	Not assigned	-	-	-	-	-	-	-	-	-	-	-	-	-	-	-	-	-	-	-	-	-	-	-	-	-	-	-	-	-	-	-	-	-	-	-	-	-	-	-	-	-	-	-	-	-
Stx1 converting bacteriophage	NC_004913	179	Podoviridae of Type3	TermL	9949	0	Portal	9950	100	MCP	9958	100	-	-	-	-	-	-	-	-	-	-	-	-	-	-	-	-	-	-	-	-	-	-	-	-	-	-	-	Ad3	9964	100	Hc3	9979	100	-	-	-
Stx2 converting bacteriophage I	NC_003525	59	Podoviridae of Type3	TermL	2763	0	Portal	2764	100	MCP	2770	100	-	-	-	-	-	-	-	-	-	-	-	-	-	-	-	-	-	-	-	-	-	-	-	-	-	-	-	Ad3	2777	100	Hc3	2792	100	-	-	-
Stx2 converting bacteriophage II	NC_004914	180	Podoviridae of Type3	TermL	10116	0	Portal	10117	100	MCP	10123	100	-	-	-	-	-	-	-	-	-	-	-	-	-	-	-	-	-	-	-	-	-	-	-	-	-	-	-	Ad3	10130	100	Hc3	10145	100	-	-	-
Sulfolobus islandicus rod-shaped virus 2	NC_004086	1460	Not assigned	-	-	-	-	-	-	-	-	-	-	-	-	-	-	-	-	-	-	-	-	-	-	-	-	-	-	-	-	-	-	-	-	-	-	-	-	-	-	-	-	-	-	-	-	-
Sulfolobus spindle-shaped virus 2	NC_005265	1560	Not assigned	-	-	-	Portal	106684	97.82	-	-	-	-	-	-	-	-	-	-	-	-	-	-	-	-	-	-	-	-	-	-	-	-	-	-	-	-	-	-	-	-	-	-	-	-	-	-	-
Sulfolobus turreted icosahedral virus	NC_005892	1536	Not assigned	-	-	-	-	-	-	-	-	-	-	-	-	-	-	-	-	-	-	-	-	-	-	-	-	-	-	-	-	-	-	-	-	-	-	-	-	-	-	-	-	-	-	-	-	-
Sulfolobus virus 1	NC_001338	110	Not assigned	-	-	-	Portal	5071	97.44	-	-	-	-	-	-	-	-	-	-	-	-	-	-	-	-	-	-	-	-	-	-	-	-	-	-	-	-	-	-	-	-	-	-	-	-	-	-	-
Syn5	NC_009531	1856	Podoviridae of Type3	TermL	78718	0	Portal	78696	100	MCP	78739	100	-	-	-	-	-	-	-	-	-	-	-	-	-	-	-	-	-	-	-	-	-	-	-	-	-	-	-	Ad3	78741	100	Hc3	78703	100	-	-	-
Syn9	NC_008296	1583	Myoviridae of Type2	TermL	103169	0	Portal	103177	100	MCP	103181	100	MTP	103176	1e-117	Sheath	103168	100	-	-	-	-	-	-	-	-	-	-	-	-	Ad2	103004	100	Hc2	103005	100	Tc2	103006	100	-	-	-	-	-	-	-	-	-
T1	NC_005833	1518	Siphoviridae of Type1 (No Cluster Assigned)	TermL	107694	0	Portal	107662	100	MCP	107687	100	MTP	107670	1e-131	-	-	-	Ad1	107702	100	Hc1	107669	100	Tc1	107704	100	Ne1	107703	100	-	-	-	-	-	-	-	-	-	-	-	-	-	-	-	-	-	-
T3	NC_003298	67	Podoviridae of Type3	TermL	3376	0	Portal	3361	100	MCP	3364	100	-	-	-	-	-	-	-	-	-	-	-	-	-	-	-	-	-	-	-	-	-	-	-	-	-	-	-	Ad3	3365	100	Hc3	3366	100	-	-	-
T4	NC_000866	142	Myoviridae of Type2	TermL	7205	0	Portal	7208	100	MCP	7214	100	MTP	7207	3e-95	Sheath	7206	100	-	-	-	-	-	-	-	-	-	-	-	-	Ad2	7198	100	Hc2	7199	100	Tc2	7200	100	-	-	-	-	-	-	-	-	-
T5	NC_005859	1504	Siphoviridae of Type1 (Cluster 4)	TermL	104262	0	Portal	104259	100	MCP	104256	100	MTP	104258	2e-15	-	-	-	Ad1	104255	100	-	-	-	Tc1	104224	100	-	-	-	-	-	-	-	-	-	-	-	-	-	-	-	-	-	-	-	-	-
T7	NC_001604	49	Podoviridae of Type3	TermL	2213	0	Portal	2198	100	MCP	2201	100	-	-	-	-	-	-	-	-	-	-	-	-	-	-	-	-	-	-	-	-	-	-	-	-	-	-	-	Ad3	2202	100	Hc3	2203	100	-	-	-
TLS	NC_009540	1872	Siphoviridae of Type1 (No Cluster Assigned)	TermL	79648	0	Portal	79647	100	MCP	79642	100	MTP	79636	1e-132	-	-	-	Ad1	79640	100	Hc1	79639	100	Tc1	79637	100	Ne1	79638	100	-	-	-	-	-	-	-	-	-	-	-	-	-	-	-	-	-	-
TM4	NC_003387	53	Siphoviridae of Type1 (Cluster 10)	TermL	2499	0	Portal	2500	100	MCP	2504	100	MTP	2509	1e-119	-	-	-	Ad1	2505	100	Hc1	2506	100	Tc1	2508	100	Ne1	2507	100	-	-	-	-	-	-	-	-	-	-	-	-	-	-	-	-	-	-
TP901-1	NC_002747	74	Siphoviridae of Type1 (Cluster 1)	TermL	3608	0	Portal	3609	100	MCP	3613	100	MTP	3619	4e-97	-	-	-	Ad1	3615	100	Hc1	3616	100	Tc1	3618	100	Ne1	3617	100	-	-	-	-	-	-	-	-	-	-	-	-	-	-	-	-	-	-
Tuc2009	NC_002703	14	Siphoviridae of Type1 (Cluster 1)	TermL	732	0	Portal	733	100	MCP	739	100	MTP	745	2e-94	-	-	-	Ad1	741	100	Hc1	742	100	Tc1	744	100	Ne1	743	100	-	-	-	-	-	-	-	-	-	-	-	-	-	-	-	-	-	-
Twort	NC_007021	1623	Myoviridae of Type1 (no Cluster assigned)	TermL	96515	1e-123	Portal	96579	100	MCP	96666	100	MTP	96672	8e-69	Sheath	96586	100	Ad1	96671	98.21	-	-	-	-	-	-	-	-	-	-	-	-	-	-	-	-	-	-	-	-	-	-	-	-	-	-	-
U2	NC_009877	1853	Siphoviridae of Type1 (Cluster 10)	TermL	78494	0	Portal	78537	100	MCP	78523	100	-	-	-	-	-	-	Ad1	78478	100	Hc1	78529	100	Tc1	78481	100	Ne1	78503	100	-	-	-	-	-	-	-	-	-	-	-	-	-	-	-	-	-	-
V	NC_003444	97	Myoviridae of Type1 (Cluster 3)	TermL	4508	0	Portal	4509	100	MCP	4511	100	-	-	-	Sheath	4517	100	Ad1	4512	100	Hc1	4513	100	Tc1	4515	100	Ne1	4514	100	-	-	-	-	-	-	-	-	-	-	-	-	-	-	-	-	-	-
VGJphi	NC_004736	181	Not assigned	-	-	-	-	-	-	-	-	-	-	-	-	-	-	-	-	-	-	-	-	-	-	-	-	-	-	-	-	-	-	-	-	-	-	-	-	-	-	-	-	-	-	-	-	-
VHML	NC_004456	182	Myoviridae of Type1 (Cluster 6)	TermL	10320	0	Portal	10321	100	MCP	10324	100	MTP	10337	3e-95	Sheath	10336	100	-	-	-	-	-	-	Tc1	10327	100	Ne1	10326	100	-	-	-	-	-	-	-	-	-	-	-	-	-	-	-	-	-	-
VP2	NC_005879	1624	Podoviridae of Type3	TermL	102661	0	Portal	102668	100	MCP	102655	100	-	-	-	-	-	-	-	-	-	-	-	-	-	-	-	-	-	-	-	-	-	-	-	-	-	-	-	Ad3	102653	100	Hc3	102644	100	-	-	-
VP4	NC_007149	1523	Podoviridae of Type3	TermL	99686	0	Portal	99672	100	MCP	99675	100	-	-	-	-	-	-	-	-	-	-	-	-	-	-	-	-	-	-	-	-	-	-	-	-	-	-	-	Ad3	99676	100	Hc3	99677	100	-	-	-
VP5	NC_005891	1507	Podoviridae of Type3	TermL	YP_024977.1	0	Portal	YP_024978.1	100	MCP	YP_053011.1	100	-	-	-	-	-	-	-	-	-	-	-	-	-	-	-	-	-	-	-	-	-	-	-	-	-	-	-	Ad3	YP_053017.1	100	Hc3	YP_053016.1	100	-	-	-
VP882	NC_009016	1628	Myoviridae of Type1 (Cluster 6)	TermL	96700	0	Portal	96738	100	MCP	96762	100	MTP	96741	4e-96	Sheath	96740	100	Ad1	96750	100	Hc1	96756	100	Tc1	96764	100	Ne1	96763	100	-	-	-	-	-	-	-	-	-	-	-	-	-	-	-	-	-	-
VSK	NC_003327	111	Not assigned	-	-	-	-	-	-	-	-	-	-	-	-	-	-	-	-	-	-	-	-	-	-	-	-	-	-	-	-	-	-	-	-	-	-	-	-	-	-	-	-	-	-	-	-	-
VSKK	NC_003311	15	Not assigned	-	-	-	-	-	-	-	-	-	-	-	-	-	-	-	-	-	-	-	-	-	-	-	-	-	-	-	-	-	-	-	-	-	-	-	-	-	-	-	-	-	-	-	-	-
VT2-Sa	NC_000902	16	Podoviridae of Type3	TermL	816	0	Portal	817	100	MCP	819	100	-	-	-	-	-	-	-	-	-	-	-	-	-	-	-	-	-	-	-	-	-	-	-	-	-	-	-	Ad3	822	100	Hc3	827	100	-	-	-
VWB	NC_005345	1589	Siphoviridae of Type1 (Cluster 10)	TermL	98470	0	Portal	98444	100	MCP	98480	100	MTP	98437	1e-104	-	-	-	Ad1	98481	100	Hc1	98467	100	Tc1	98426	100	Ne1	98468	100	-	-	-	-	-	-	-	-	-	-	-	-	-	-	-	-	-	-
Vf12	NC_005949	1555	Not assigned	-	-	-	-	-	-	MCP	98307	93.45	-	-	-	-	-	-	-	-	-	-	-	-	-	-	-	-	-	-	-	-	-	-	-	-	-	-	-	-	-	-	-	-	-	-	-	-
Vf33	NC_005948	1614	Not assigned	-	-	-	-	-	-	MCP	103895	93.45	-	-	-	-	-	-	-	-	-	-	-	-	-	-	-	-	-	-	-	-	-	-	-	-	-	-	-	-	-	-	-	-	-	-	-	-
VfO3K6	NC_002362	68	Not assigned	-	-	-	-	-	-	MCP	3384	94.57	-	-	-	-	-	-	-	-	-	-	-	-	-	-	-	-	-	-	-	-	-	-	-	-	-	-	-	-	-	-	-	-	-	-	-	-
VfO4K68	NC_002363	17	Not assigned	-	-	-	-	-	-	MCP	851	94.63	-	-	-	-	-	-	-	-	-	-	-	-	-	-	-	-	-	-	-	-	-	-	-	-	-	-	-	-	-	-	-	-	-	-	-	-
VpV262	NC_003907	64	Podoviridae of Type3	TermL	3140	0	Portal	3139	100	MCP	3136	100	-	-	-	-	-	-	-	-	-	-	-	-	-	-	-	-	-	-	-	-	-	-	-	-	-	-	-	Ad3	3130	100	Hc3	3133	100	-	-	-
W Beta	NC_007734	1490	Siphoviridae of Type1 (Cluster 2)	TermL	105001	0	Portal	105002	100	MCP	105004	100	MTP	105009	1e-115	-	-	-	Ad1	105005	100	Hc1	105006	100	Tc1	105008	100	Ne1	105007	100	-	-	-	-	-	-	-	-	-	-	-	-	-	-	-	-	-	-
WA10	NC_007842	1651	Not assigned	-	-	-	-	-	-	-	-	-	-	-	-	-	-	-	-	-	-	-	-	-	-	-	-	-	-	-	-	-	-	-	-	-	-	-	-	-	-	-	-	-	-	-	-	-
WA11	NC_007843	1617	Not assigned	-	-	-	-	-	-	-	-	-	-	-	-	-	-	-	-	-	-	-	-	-	-	-	-	-	-	-	-	-	-	-	-	-	-	-	-	-	-	-	-	-	-	-	-	-
WA13	NC_007821	1469	Not assigned	-	-	-	-	-	-	-	-	-	-	-	-	-	-	-	-	-	-	-	-	-	-	-	-	-	-	-	-	-	-	-	-	-	-	-	-	-	-	-	-	-	-	-	-	-
WA14	NC_007857	1585	Not assigned	-	-	-	Portal	107162	90.96	-	-	-	-	-	-	-	-	-	-	-	-	-	-	-	-	-	-	-	-	-	-	-	-	-	-	-	-	-	-	-	-	-	-	-	-	-	-	-
WA2	NC_007844	1587	Not assigned	-	-	-	-	-	-	-	-	-	-	-	-	-	-	-	-	-	-	-	-	-	-	-	-	-	-	-	-	-	-	-	-	-	-	-	-	-	-	-	-	-	-	-	-	-
WA3	NC_007845	1575	Not assigned	-	-	-	-	-	-	-	-	-	-	-	-	-	-	-	-	-	-	-	-	-	-	-	-	-	-	-	-	-	-	-	-	-	-	-	-	-	-	-	-	-	-	-	-	-
WA4	NC_007841	1498	Not assigned	-	-	-	-	-	-	-	-	-	-	-	-	-	-	-	-	-	-	-	-	-	-	-	-	-	-	-	-	-	-	-	-	-	-	-	-	-	-	-	-	-	-	-	-	-
WA45	NC_007822	1670	Not assigned	-	-	-	-	-	-	-	-	-	-	-	-	-	-	-	-	-	-	-	-	-	-	-	-	-	-	-	-	-	-	-	-	-	-	-	-	-	-	-	-	-	-	-	-	-
WA5	NC_007847	1658	Not assigned	-	-	-	-	-	-	-	-	-	-	-	-	-	-	-	-	-	-	-	-	-	-	-	-	-	-	-	-	-	-	-	-	-	-	-	-	-	-	-	-	-	-	-	-	-
WA6	NC_007852	1635	Not assigned	-	-	-	-	-	-	-	-	-	-	-	-	-	-	-	-	-	-	-	-	-	-	-	-	-	-	-	-	-	-	-	-	-	-	-	-	-	-	-	-	-	-	-	-	-
WPhi	NC_005056	126	Myoviridae of Type1 (Cluster 9)	TermL	6059	0	Portal	6058	100	MCP	6061	100	MTP	6080	1e-100	Sheath	6079	100	Ad1	6063	100	-	-	-	Tc1	6070	100	Ne1	6071	100	-	-	-	-	-	-	-	-	-	-	-	-	-	-	-	-	-	-
Wildcat	NC_008206	1671	Siphoviridae of Type1 (Cluster 10)	TermL	99071	0	Portal	99072	100	MCP	99075	100	-	-	-	-	-	-	Ad1	99002	100	Hc1	99003	100	Tc1	99005	100	Ne1	99004	100	-	-	-	-	-	-	-	-	-	-	-	-	-	-	-	-	-	-
X2	NC_007065	1549	Siphoviridae of Type1 (Cluster 1)	TermL	95058	0	Portal	95113	100	MCP	95107	100	MTP	95108	1e-107	-	-	-	Ad1	95071	100	Hc1	95069	100	Tc1	95111	100	Ne1	95062	100	-	-	-	-	-	-	-	-	-	-	-	-	-	-	-	-	-	-
Xop411	NC_009543	1889	Siphoviridae of Type1 (Cluster 3)	TermL	81073	0	Portal	81072	100	MCP	81070	100	MTP	81065	1e-119	-	-	-	Ad1	81069	100	Hc1	81068	100	Tc1	81066	100	Ne1	81067	100	-	-	-	-	-	-	-	-	-	-	-	-	-	-	-	-	-	-
Xp10	NC_004902	183	Siphoviridae of Type1 (Cluster 3)	TermL	10361	0	Portal	10362	100	MCP	10364	100	MTP	10369	1e-118	-	-	-	Ad1	10365	100	Hc1	10366	100	Tc1	10368	100	Ne1	10367	100	-	-	-	-	-	-	-	-	-	-	-	-	-	-	-	-	-	-
Xp15	NC_007024	1538	Siphoviridae of Type1 (Cluster 5)	TermL	94970	0	Portal	94956	100	MCP	94933	100	MTP	94939	5e-08	-	-	-	Ad1	94955	100	Hc1	94910	100	Tc1	94921	100	Ne1	94944	100	-	-	-	-	-	-	-	-	-	-	-	-	-	-	-	-	-	-
YS40	NC_008584	1610	Myoviridae (no Type assigned)	TermL	102747	0	Portal	102727	100	MCP	102823	100	-	-	-	Sheath	102819	100	Ad1	102722	78.76	-	-	-	-	-	-	-	-	-	-	-	-	-	-	-	-	-	-	-	-	-	-	-	-	-	-	-
alpha3	NC_001330	35	Not assigned	-	-	-	-	-	-	-	-	-	-	-	-	-	-	-	-	-	-	-	-	-	-	-	-	-	-	-	-	-	-	-	-	-	-	-	-	-	-	-	-	-	-	-	-	-
bIL170	NC_001909	18	Not assigned	TermL	856	0	Portal	858	100	MCP	861	100	MTP	867	1e-178	-	-	-	-	-	-	-	-	-	-	-	-	-	-	-	-	-	-	-	-	-	-	-	-	-	-	-	-	-	-	-	-	-
bIL285	NC_002666	19	Siphoviridae of Type1 (Cluster 2)	TermL	959	0	Portal	960	100	MCP	962	100	MTP	968	1e-119	-	-	-	Ad1	964	100	Hc1	965	100	Tc1	967	100	Ne1	966	100	-	-	-	-	-	-	-	-	-	-	-	-	-	-	-	-	-	-
bIL286	NC_002667	20	Siphoviridae of Type1 (Cluster 2)	TermL	1021	0	Portal	1023	100	MCP	1025	100	MTP	1030	1e-111	-	-	-	Ad1	1026	100	Hc1	1027	100	Tc1	1029	100	Ne1	1028	100	-	-	-	-	-	-	-	-	-	-	-	-	-	-	-	-	-	-
bIL309	NC_002668	21	Siphoviridae of Type1 (Cluster 2)	TermL	1080	0	Portal	1082	100	MCP	1084	100	MTP	1089	1e-117	-	-	-	Ad1	1085	100	Hc1	1086	100	Tc1	1088	100	Ne1	1087	100	-	-	-	-	-	-	-	-	-	-	-	-	-	-	-	-	-	-
bIL310	NC_002669	318	Not assigned	-	-	-	-	-	-	-	-	-	-	-	-	-	-	-	-	-	-	-	-	-	-	-	-	-	-	-	-	-	-	-	-	-	-	-	-	-	-	-	-	-	-	-	-	-
bIL311	NC_002670	317	Not assigned	-	-	-	-	-	-	-	-	-	-	-	-	-	-	-	-	-	-	-	-	-	-	-	-	-	-	-	-	-	-	-	-	-	-	-	-	-	-	-	-	-	-	-	-	-
bIL312	NC_002671	69	Not assigned	-	-	-	-	-	-	MCP	3408	100	-	-	-	-	-	-	-	-	-	-	-	-	-	-	-	-	-	-	-	-	-	-	-	-	-	-	-	-	-	-	-	-	-	-	-	-
bacteriophage bv1	NC_009737	1877	Siphoviridae of Type1 (Cluster 2)	TermL	80117	0	Portal	80134	100	MCP	80128	100	MTP	80149	1e-114	-	-	-	Ad1	80144	100	Hc1	80114	100	Tc1	80109	100	Ne1	80116	100	-	-	-	-	-	-	-	-	-	-	-	-	-	-	-	-	-	-
c2	NC_001706	85	Not assigned	TermL	4081	0	Portal	4073	100	MCP	4074	100	MTP	4076	1e-117	-	-	-	-	-	-	-	-	-	-	-	-	-	-	-	-	-	-	-	-	-	-	-	-	-	-	-	-	-	-	-	-	-
cdtI	NC_009514	1871	Siphoviridae of Type1 (Cluster 6)	TermL	79539	0	Portal	79538	100	MCP	79548	100	-	-	-	-	-	-	Ad1	79544	100	Hc1	79549	98.1	Tc1	79571	100	Ne1	79555	100	-	-	-	-	-	-	-	-	-	-	-	-	-	-	-	-	-	-
chp1	NC_001741	78	Not assigned	-	-	-	-	-	-	-	-	-	-	-	-	-	-	-	-	-	-	-	-	-	-	-	-	-	-	-	-	-	-	-	-	-	-	-	-	-	-	-	-	-	-	-	-	-
epsilon15	NC_004775	143	Podoviridae of Type3	TermL	7319	0	Portal	7321	100	MCP	7324	100	-	-	-	-	-	-	-	-	-	-	-	-	-	-	-	-	-	-	-	-	-	-	-	-	-	-	-	Ad3	7328	100	Hc3	7329	100	-	-	-
filamentous virus 2	NC_009884	1880	Not assigned	-	-	-	-	-	-	-	-	-	-	-	-	-	-	-	-	-	-	-	-	-	-	-	-	-	-	-	-	-	-	-	-	-	-	-	-	-	-	-	-	-	-	-	-	-
fr	NC_001333	144	Not assigned	-	-	-	-	-	-	-	-	-	-	-	-	-	-	-	-	-	-	-	-	-	-	-	-	-	-	-	-	-	-	-	-	-	-	-	-	-	-	-	-	-	-	-	-	-
fs-2	NC_001956	63	Not assigned	-	-	-	-	-	-	-	-	-	-	-	-	-	-	-	-	-	-	-	-	-	-	-	-	-	-	-	-	-	-	-	-	-	-	-	-	-	-	-	-	-	-	-	-	-
fs1	NC_004306	62	Not assigned	-	-	-	-	-	-	-	-	-	-	-	-	-	-	-	-	-	-	-	-	-	-	-	-	-	-	-	-	-	-	-	-	-	-	-	-	-	-	-	-	-	-	-	-	-
gh-1	NC_004665	161	Podoviridae of Type3	TermL	8897	0	Portal	8883	100	MCP	8885	100	-	-	-	-	-	-	-	-	-	-	-	-	-	-	-	-	-	-	-	-	-	-	-	-	-	-	-	Ad3	8886	100	Hc3	8887	100	-	-	-
jj50	NC_008371	1487	Not assigned	TermL	93989	0	Portal	94002	100	MCP	93966	100	MTP	93995	1e-178	-	-	-	-	-	-	-	-	-	-	-	-	-	-	-	-	-	-	-	-	-	-	-	-	-	-	-	-	-	-	-	-	-
lambda	NC_001416	70	Siphoviridae of Type1 (Cluster 6)	TermL	3418	0	Portal	3420	100	MCP	3424	100	-	-	-	-	-	-	Ad1	3419	99.96	Hc1	3426	100	Tc1	3428	100	Ne1	3427	100	-	-	-	-	-	-	-	-	-	-	-	-	-	-	-	-	-	-
mu1/6	NC_007967	1527	Siphoviridae of Type1 (Cluster 2)	TermL	94665	0	Portal	94666	100	MCP	94673	100	MTP	94649	1e-108	-	-	-	Ad1	94688	100	-	-	-	Tc1	94644	100	Ne1	94654	100	-	-	-	-	-	-	-	-	-	-	-	-	-	-	-	-	-	-
p12J	NC_005131	1584	Not assigned	-	-	-	-	-	-	-	-	-	-	-	-	-	-	-	-	-	-	-	-	-	-	-	-	-	-	-	-	-	-	-	-	-	-	-	-	-	-	-	-	-	-	-	-	-
phBC6A51	NC_004820	127	Siphoviridae of Type1 (No Cluster Assigned)	TermL	6146	2e-52	Portal	6147	100	MCP	6149	100	-	-	-	-	-	-	-	-	-	-	-	-	Tc1	6155	100	Ne1	6154	100	-	-	-	-	-	-	-	-	-	-	-	-	-	-	-	-	-	-
phBC6A52	NC_004821	128	Siphoviridae of Type1 (Cluster 2)	TermL	6208	0	Portal	6210	100	MCP	6212	100	MTP	6217	1e-123	-	-	-	Ad1	6213	100	Hc1	6214	100	Tc1	6215	100	Ne1	6216	100	-	-	-	-	-	-	-	-	-	-	-	-	-	-	-	-	-	-
phage Chp2	NC_002194	76	Not assigned	-	-	-	-	-	-	-	-	-	-	-	-	-	-	-	-	-	-	-	-	-	-	-	-	-	-	-	-	-	-	-	-	-	-	-	-	-	-	-	-	-	-	-	-	-
phi 11	NC_004615	165	Siphoviridae of Type1 (Cluster 1)	TermL	9305	0	Portal	9306	100	MCP	9309	100	MTP	9314	1e-113	-	-	-	Ad1	9311	100	-	-	-	Tc1	9313	100	Ne1	9312	100	-	-	-	-	-	-	-	-	-	-	-	-	-	-	-	-	-	-
phi 12	NC_004616	166	Siphoviridae of Type1 (Cluster 2)	TermL	9358	0	Portal	9359	100	MCP	9361	100	MTP	9365	1e-124	-	-	-	-	-	-	Hc1	9362	100	Tc1	9364	100	Ne1	9363	100	-	-	-	-	-	-	-	-	-	-	-	-	-	-	-	-	-	-
phi 13	NC_004617	167	Siphoviridae of Type1 (Cluster 2)	TermL	9406	0	Portal	9408	100	MCP	9410	100	-	-	-	-	-	-	Ad1	9411	99.9	Hc1	9413	100	Tc1	9415	100	Ne1	9414	100	-	-	-	-	-	-	-	-	-	-	-	-	-	-	-	-	-	-
phi 4795	NC_004813	157	Siphoviridae of Type1 (Cluster 3)	TermL	93598	0	Portal	93610	100	MCP	93616	100	MTP	93600	1e-170	-	-	-	Ad1	93592	100	Hc1	93599	100	Tc1	93602	100	Ne1	93617	100	-	-	-	-	-	-	-	-	-	-	-	-	-	-	-	-	-	-
phi AT3	NC_005893	1524	Siphoviridae of Type1 (Cluster 2)	TermL	100199	0	Portal	100187	100	MCP	100172	100	MTP	100188	1e-121	-	-	-	Ad1	100211	100	Hc1	100226	100	Tc1	100200	100	Ne1	100223	100	-	-	-	-	-	-	-	-	-	-	-	-	-	-	-	-	-	-
phi CD119	NC_007917	1566	Myoviridae of Type1 (Cluster 1)	TermL	102358	0	Portal	102330	100	MCP	102335	100	MTP	102360	7e-81	Sheath	102359	100	Ad1	102336	99.92	Hc1	102337	100	Tc1	102339	100	Ne1	102338	100	-	-	-	-	-	-	-	-	-	-	-	-	-	-	-	-	-	-
phi CTX	NC_003278	24	Myoviridae of Type1 (Cluster 9)	TermL	1151	0	Portal	1150	100	MCP	1153	100	MTP	1173	1e-100	Sheath	1172	100	Ad1	1155	100	-	-	-	Tc1	1163	100	Ne1	1164	100	-	-	-	-	-	-	-	-	-	-	-	-	-	-	-	-	-	-
phi ETA	NC_003288	25	Siphoviridae of Type1 (Cluster 1)	TermL	1235	0	Portal	1236	100	MCP	1239	100	MTP	1245	1e-107	-	-	-	Ad1	1241	100	Hc1	1242	100	Tc1	1244	100	Ne1	1243	100	-	-	-	-	-	-	-	-	-	-	-	-	-	-	-	-	-	-
phi LC3	NC_005822	1529	Siphoviridae of Type1 (Cluster 10)	TermL	94734	0	Portal	94742	100	MCP	94771	100	MTP	94739	1e-105	-	-	-	Ad1	94761	100	Hc1	94767	100	Tc1	94768	100	Ne1	94763	100	-	-	-	-	-	-	-	-	-	-	-	-	-	-	-	-	-	-
phi adh	NC_000896	322	Siphoviridae of Type1 (Cluster 2)	TermL	3842	0	Portal	3843	100	MCP	3845	100	MTP	3850	1e-142	-	-	-	Ad1	3846	100	Hc1	3847	100	Tc1	3849	100	Ne1	3848	100	-	-	-	-	-	-	-	-	-	-	-	-	-	-	-	-	-	-
phi-105	NC_004167	329	Siphoviridae of Type1 (Cluster 2)	TermL	1263	0	Portal	1266	100	MCP	1268	100	MTP	1275	1e-115	-	-	-	Ad1	1271	100	Hc1	1272	100	Tc1	1274	100	Ne1	1273	100	-	-	-	-	-	-	-	-	-	-	-	-	-	-	-	-	-	-
phi-12	NC_004175	129	Not assigned	-	-	-	-	-	-	-	-	-	-	-	-	-	-	-	-	-	-	-	-	-	-	-	-	-	-	-	-	-	-	-	-	-	-	-	-	-	-	-	-	-	-	-	-	-
phi-13	NC_004172	159	Not assigned	-	-	-	-	-	-	-	-	-	-	-	-	-	-	-	-	-	-	-	-	-	-	-	-	-	-	-	-	-	-	-	-	-	-	-	-	-	-	-	-	-	-	-	-	-
phi-6	NC_003716	162	Not assigned	-	-	-	-	-	-	-	-	-	-	-	-	-	-	-	-	-	-	-	-	-	-	-	-	-	-	-	-	-	-	-	-	-	-	-	-	-	-	-	-	-	-	-	-	-
phi-8	NC_003301	130	Not assigned	-	-	-	-	-	-	-	-	-	-	-	-	-	-	-	-	-	-	-	-	-	-	-	-	-	-	-	-	-	-	-	-	-	-	-	-	-	-	-	-	-	-	-	-	-
phi-BT1	NC_004664	131	Siphoviridae of Type1 (Cluster 5)	TermL	6239	0	Portal	6240	100	MCP	6242	100	MTP	6245	0	-	-	-	Ad1	6243	100	-	-	-	Tc1	6244	100	Ne1	6246	100	-	-	-	-	-	-	-	-	-	-	-	-	-	-	-	-	-	-
phi-C31	NC_001978	28	Siphoviridae of Type1 (Cluster 5)	TermL	1325	0	Portal	1326	100	MCP	1328	100	MTP	1331	0	-	-	-	Ad1	1329	100	-	-	-	Tc1	1330	100	Ne1	1332	100	-	-	-	-	-	-	-	-	-	-	-	-	-	-	-	-	-	-
phi-MhaA1-PHL101	NC_008201	1484	Myoviridae of Type1 (Cluster 9)	TermL	100329	0	Portal	100328	100	MCP	100331	100	MTP	100324	1e-96	Sheath	100323	100	Ad1	100333	100	-	-	-	Tc1	100311	100	Ne1	100312	100	-	-	-	-	-	-	-	-	-	-	-	-	-	-	-	-	-	-
phi1026b	NC_005284	1639	Siphoviridae of Type1 (Cluster 3)	TermL	100097	0	Portal	100150	100	MCP	100135	100	MTP	100083	1e-86	-	-	-	Ad1	100103	100	Hc1	100134	100	Tc1	100116	100	Ne1	100075	100	-	-	-	-	-	-	-	-	-	-	-	-	-	-	-	-	-	-
phi3396	NC_009018	1601	Siphoviridae of Type1 (Cluster 2)	TermL	98644	0	Portal	98643	100	MCP	98635	100	MTP	98634	1e-111	-	-	-	Ad1	98637	100	Hc1	98638	100	Tc1	98629	100	Ne1	98636	100	-	-	-	-	-	-	-	-	-	-	-	-	-	-	-	-	-	-
phi3626	NC_003524	314	Siphoviridae of Type1 (Cluster 2)	TermL	1379	0	Portal	1380	100	MCP	1383	100	MTP	1388	1e-116	-	-	-	Ad1	1384	100	Hc1	1385	100	Tc1	1387	100	Ne1	1386	100	-	-	-	-	-	-	-	-	-	-	-	-	-	-	-	-	-	-
phi52237	NC_007145	1665	Myoviridae of Type1 (Cluster 9)	TermL	103970	0	Portal	103971	100	MCP	104011	100	MTP	103992	2e-98	Sheath	103993	100	Ad1	104009	100	-	-	-	-	-	-	Ne1	104002	100	-	-	-	-	-	-	-	-	-	-	-	-	-	-	-	-	-	-
phi644-2	NC_009235	1881	Siphoviridae of Type1 (Cluster 3)	TermL	80335	0	Portal	80333	100	MCP	80376	100	MTP	80349	1e-117	-	-	-	Ad1	80320	100	Hc1	80342	100	Tc1	80371	100	Ne1	80362	100	-	-	-	-	-	-	-	-	-	-	-	-	-	-	-	-	-	-
phiA1122	NC_004777	184	Podoviridae of Type3	TermL	10462	0	Portal	10447	100	MCP	10450	100	-	-	-	-	-	-	-	-	-	-	-	-	-	-	-	-	-	-	-	-	-	-	-	-	-	-	-	Ad3	10451	100	Hc3	10452	100	-	-	-
phiAsp2	NC_005885	1680	Siphoviridae of Type1 (Cluster 4)	TermL	106508	0	Portal	106491	100	-	-	-	-	-	-	-	-	-	Ad1	106490	100	-	-	-	Tc1	106489	100	Ne1	106506	100	-	-	-	-	-	-	-	-	-	-	-	-	-	-	-	-	-	-
phiB5	NC_003460	92	Not assigned	-	-	-	-	-	-	-	-	-	-	-	-	-	-	-	-	-	-	-	-	-	-	-	-	-	-	-	-	-	-	-	-	-	-	-	-	-	-	-	-	-	-	-	-	-
phiC2	NC_009231	1861	Myoviridae of Type1 (Cluster 1)	TermL	79016	0	Portal	79043	100	MCP	79008	100	MTP	79038	5e-90	Sheath	78986	100	Ad1	79050	100	Hc1	78985	100	Tc1	79047	100	Ne1	79034	100	-	-	-	-	-	-	-	-	-	-	-	-	-	-	-	-	-	-
phiCPAR39	NC_002180	113	Not assigned	-	-	-	-	-	-	-	-	-	-	-	-	-	-	-	-	-	-	-	-	-	-	-	-	-	-	-	-	-	-	-	-	-	-	-	-	-	-	-	-	-	-	-	-	-
phiE12-2	NC_009236	1848	Myoviridae of Type1 (no Cluster assigned)	TermL	78195	0	Portal	78191	100	MCP	78186	100	MTP	78189	2e-98	Sheath	78206	100	Ad1	78179	100	-	-	-	-	-	-	-	-	-	-	-	-	-	-	-	-	-	-	-	-	-	-	-	-	-	-	-
phiE125	NC_003309	30	Siphoviridae of Type1 (Cluster 3)	TermL	1429	0	Portal	1431	100	MCP	1433	100	MTP	1439	5e-87	-	-	-	Ad1	1435	100	Hc1	1436	100	Tc1	1438	100	Ne1	1437	100	-	-	-	-	-	-	-	-	-	-	-	-	-	-	-	-	-	-
phiE202	NC_009234	1866	Myoviridae of Type1 (Cluster 9)	TermL	79177	0	Portal	79207	100	MCP	79171	100	MTP	79203	2e-98	Sheath	79181	100	Ad1	79188	100	-	-	-	Tc1	79169	100	Ne1	79179	100	-	-	-	-	-	-	-	-	-	-	-	-	-	-	-	-	-	-
phiE255	NC_009237	1862	Myoviridae of Type1 (Cluster 8)	TermL	79096	0	Portal	79063	100	MCP	79078	100	MTP	79072	1e-101	Sheath	79092	100	Ad1	79074	100	-	-	-	Tc1	79065	100	Ne1	79091	100	-	-	-	-	-	-	-	-	-	-	-	-	-	-	-	-	-	-
phiEF24C	NC_009904	1885	Myoviridae of Type1 (no Cluster assigned)	TermL	80755	0	Portal	80796	100	MCP	80835	100	MTP	80710	1e-79	Sheath	80779	100	Ad1	80829	97.9	Hc1	80834	73.46	Tc1	80897	80.5	-	-	-	-	-	-	-	-	-	-	-	-	-	-	-	-	-	-	-	-	-
phiEL	NC_007623	1500	Myoviridae (no Type assigned)	TermL	94185	0	Portal	94230	97.04	-	-	-	-	-	-	Sheath	94259	100	-	-	-	-	-	-	-	-	-	-	-	-	-	-	-	-	-	-	-	-	-	-	-	-	-	-	-	-	-	-
phiETA2	NC_008798	1497	Siphoviridae of Type1 (Cluster 1)	TermL	99776	0	Portal	99781	100	MCP	99749	100	MTP	99775	1e-113	-	-	-	Ad1	99796	100	Hc1	99782	100	Tc1	99769	100	Ne1	99744	100	-	-	-	-	-	-	-	-	-	-	-	-	-	-	-	-	-	-
phiETA3	NC_008799	1514	Siphoviridae of Type1 (Cluster 1)	TermL	105897	0	Portal	105889	100	MCP	105905	100	MTP	105912	1e-108	-	-	-	Ad1	105899	100	Hc1	105908	100	Tc1	105892	100	Ne1	105916	100	-	-	-	-	-	-	-	-	-	-	-	-	-	-	-	-	-	-
phiHSIC	NC_006953	1629	Siphoviridae of Type1 (Cluster 5)	TermL	96782	0	Portal	96783	100	MCP	96792	100	-	-	-	-	-	-	-	-	-	Hc1	96807	100	Tc1	96800	100	Ne1	96774	100	-	-	-	-	-	-	-	-	-	-	-	-	-	-	-	-	-	-
phiJL-1	NC_006936	1510	Siphoviridae of Type1 (Cluster 1)	TermL	94525	0	Portal	94546	100	MCP	94528	100	MTP	94505	1e-115	-	-	-	Ad1	94507	100	Hc1	94514	100	Tc1	94547	100	Ne1	94538	100	-	-	-	-	-	-	-	-	-	-	-	-	-	-	-	-	-	-
phiK	NC_001730	327	Not assigned	-	-	-	-	-	-	-	-	-	-	-	-	-	-	-	-	-	-	-	-	-	-	-	-	-	-	-	-	-	-	-	-	-	-	-	-	-	-	-	-	-	-	-	-	-
phiKMV	NC_005045	132	Podoviridae of Type3	TermL	6335	0	Portal	6322	100	MCP	6324	100	-	-	-	-	-	-	-	-	-	-	-	-	-	-	-	-	-	-	-	-	-	-	-	-	-	-	-	Ad3	6325	100	Hc3	6326	100	-	-	-
phiKO2	NC_005857	1465	Siphoviridae of Type1 (Cluster 3)	TermL	105086	0	Portal	105064	100	MCP	105038	100	MTP	105078	3e-88	-	-	-	Ad1	105087	100	Hc1	105035	100	Tc1	105055	100	Ne1	105089	100	-	-	-	-	-	-	-	-	-	-	-	-	-	-	-	-	-	-
phiKZ	NC_004629	163	Myoviridae (no Type assigned)	TermL	8929	0	-	-	-	-	-	-	-	-	-	Sheath	8933	100	-	-	-	-	-	-	Tc1	9198	81.76	-	-	-	-	-	-	-	-	-	-	-	-	-	-	-	-	-	-	-	-	-
phiMFV1	NC_005964	1637	Not assigned	-	-	-	-	-	-	-	-	-	-	-	-	-	-	-	-	-	-	-	-	-	-	-	-	-	-	-	-	-	-	-	-	-	-	-	-	-	-	-	-	-	-	-	-	-
phiMH2K	NC_002643	54	Not assigned	-	-	-	-	-	-	-	-	-	-	-	-	-	-	-	-	-	-	-	-	-	-	-	-	-	-	-	-	-	-	-	-	-	-	-	-	-	-	-	-	-	-	-	-	-
phiN315	NC_004740	170	Siphoviridae of Type1 (Cluster 2)	TermL	9506	0	Portal	9507	100	MCP	9509	100	MTP	9515	1e-124	-	-	-	Ad1	9511	100	Hc1	9512	100	Tc1	9514	100	Ne1	9513	100	-	-	-	-	-	-	-	-	-	-	-	-	-	-	-	-	-	-
phiNM	NC_008583	1662	Siphoviridae of Type1 (Cluster 1)	TermL	103950	0	Portal	103951	100	MCP	103955	100	MTP	103919	1e-113	-	-	-	Ad1	103957	100	Hc1	103916	100	Tc1	103918	100	Ne1	103917	100	-	-	-	-	-	-	-	-	-	-	-	-	-	-	-	-	-	-
phiNM3	NC_008617	1591	Siphoviridae of Type1 (Cluster 2)	TermL	101288	0	Portal	101289	100	MCP	101291	100	MTP	101304	1e-124	-	-	-	Ad1	101300	100	Hc1	101301	100	Tc1	101303	100	Ne1	101302	100	-	-	-	-	-	-	-	-	-	-	-	-	-	-	-	-	-	-
phiO18P	NC_009542	1857	Myoviridae of Type1 (Cluster 9)	TermL	78781	0	Portal	78749	100	MCP	78777	100	-	-	-	Sheath	78782	100	Ad1	78780	100	-	-	-	Tc1	78779	100	Ne1	78755	100	-	-	-	-	-	-	-	-	-	-	-	-	-	-	-	-	-	-
phiP68	NC_004679	168	Podoviridae of Type4	-	-	-	Portal	9445	100	MCP	9446	93.06	-	-	-	-	-	-	-	-	-	-	-	-	-	-	-	-	-	-	-	-	-	-	-	-	-	-	-	-	-	-	-	-	-	Ad4	9444	100
phiPV83	NC_002486	102	Siphoviridae of Type1 (Cluster 2)	TermL	4696	0	Portal	4698	100	MCP	4700	100	MTP	4706	2e-77	-	-	-	Ad1	4702	100	-	-	-	Tc1	4705	100	Ne1	4704	100	-	-	-	-	-	-	-	-	-	-	-	-	-	-	-	-	-	-
phiPVL(108)	NC_008689	1581	Siphoviridae of Type1 (No Cluster Assigned)	TermL	98395	0	Portal	98396	100	MCP	98339	100	-	-	-	-	-	-	Ad1	98340	100	Hc1	98341	100	Tc1	98343	100	Ne1	98342	100	-	-	-	-	-	-	-	-	-	-	-	-	-	-	-	-	-	-
phiSG1	NC_007902	1463	Podoviridae of Type3	TermL	105519	0	Portal	105520	100	MCP	105522	100	-	-	-	-	-	-	-	-	-	-	-	-	-	-	-	-	-	-	-	-	-	-	-	-	-	-	-	Ad3	105524	100	Hc3	105525	100	-	-	-
phiSLT	NC_002661	57	Siphoviridae of Type1 (Cluster 2)	TermL	2682	0	Portal	2683	100	MCP	2685	100	MTP	2690	1e-124	-	-	-	Ad1	2686	99.96	Hc1	2687	100	Tc1	2689	100	Ne1	2688	100	-	-	-	-	-	-	-	-	-	-	-	-	-	-	-	-	-	-
phiSM101	NC_008265	1641	Siphoviridae of Type1 (Cluster 2)	TermL	102145	0	Portal	102118	100	MCP	102119	100	MTP	102112	1e-123	-	-	-	Ad1	102158	100	Hc1	102144	100	-	-	-	Ne1	102154	100	-	-	-	-	-	-	-	-	-	-	-	-	-	-	-	-	-	-
phiSMA9	NC_007189	1660	Not assigned	-	-	-	-	-	-	-	-	-	-	-	-	-	-	-	-	-	-	-	-	-	-	-	-	-	-	-	-	-	-	-	-	-	-	-	-	-	-	-	-	-	-	-	-	-
phiV10	NC_007804	1564	Podoviridae of Type3	TermL	95311	0	Portal	95315	100	MCP	95318	100	-	-	-	-	-	-	-	-	-	-	-	-	-	-	-	-	-	-	-	-	-	-	-	-	-	-	-	Ad3	95323	100	Hc3	95324	100	-	-	-
phiX174	NC_001422	37	Not assigned	-	-	-	-	-	-	-	-	-	-	-	-	-	-	-	-	-	-	-	-	-	-	-	-	-	-	-	-	-	-	-	-	-	-	-	-	-	-	-	-	-	-	-	-	-
phiYeO3-12	NC_001271	31	Podoviridae of Type3	TermL	1554	0	Portal	1538	100	MCP	1541	100	-	-	-	-	-	-	-	-	-	-	-	-	-	-	-	-	-	-	-	-	-	-	-	-	-	-	-	Ad3	1542	100	Hc3	1543	100	-	-	-
phig1e	NC_004305	32	Siphoviridae of Type1 (Cluster 1)	TermL	1588	0	Portal	1587	100	MCP	1583	100	MTP	1579	1e-101	-	-	-	-	-	-	Hc1	1582	100	Tc1	1580	100	Ne1	1581	100	-	-	-	-	-	-	-	-	-	-	-	-	-	-	-	-	-	-
psiM100	NC_002628	88	Siphoviridae of Type1 (No Cluster Assigned)	TermL	4193	0	Portal	4194	100	MCP	4197	100	-	-	-	-	-	-	Ad1	4198	100	Hc1	4199	100	Tc1	4201	100	Ne1	4200	100	-	-	-	-	-	-	-	-	-	-	-	-	-	-	-	-	-	-
psiM2	NC_001902	87	Siphoviridae of Type1 (No Cluster Assigned)	TermL	4155	0	Portal	4156	100	MCP	4159	100	-	-	-	-	-	-	Ad1	4160	100	Hc1	4161	100	Tc1	4163	100	Ne1	4162	100	-	-	-	-	-	-	-	-	-	-	-	-	-	-	-	-	-	-
r1t	NC_004302	33	Siphoviridae of Type1 (Cluster 10)	TermL	1636	0	Portal	1634	100	MCP	1638	100	MTP	1644	1e-105	-	-	-	Ad1	1640	100	Hc1	1641	100	Tc1	1643	100	Ne1	1642	100	-	-	-	-	-	-	-	-	-	-	-	-	-	-	-	-	-	-
rod-shaped virus 1	NC_004087	1677	Not assigned	-	-	-	-	-	-	-	-	-	-	-	-	-	-	-	-	-	-	-	-	-	-	-	-	-	-	-	-	-	-	-	-	-	-	-	-	-	-	-	-	-	-	-	-	-
sk1	NC_001835	34	Not assigned	TermL	1659	0	Portal	1661	100	MCP	1663	100	MTP	1668	1e-178	-	-	-	-	-	-	-	-	-	-	-	-	-	-	-	-	-	-	-	-	-	-	-	-	-	-	-	-	-	-	-	-	-
spindle-shaped virus 4	NC_009986	2006	Not assigned	-	-	-	Portal	108264	97.74	-	-	-	-	-	-	-	-	-	-	-	-	-	-	-	-	-	-	-	-	-	-	-	-	-	-	-	-	-	-	-	-	-	-	-	-	-	-	-
tp310-1	NC_009761	1891	Siphoviridae of Type1 (Cluster 2)	TermL	81099	0	Portal	81095	100	MCP	81100	100	-	-	-	-	-	-	Ad1	81089	99.9	Hc1	81103	100	Tc1	81093	100	Ne1	81106	100	-	-	-	-	-	-	-	-	-	-	-	-	-	-	-	-	-	-
tp310-2	NC_009762	1855	Siphoviridae of Type1 (Cluster 2)	TermL	78630	0	Portal	78641	100	MCP	78640	100	MTP	78634	1e-124	-	-	-	Ad1	78636	99.96	Hc1	78645	100	Tc1	78648	100	Ne1	78644	100	-	-	-	-	-	-	-	-	-	-	-	-	-	-	-	-	-	-
tp310-3	NC_009763	1875	Siphoviridae of Type1 (Cluster 2)	TermL	79971	0	Portal	79984	100	MCP	79987	100	-	-	-	-	-	-	Ad1	79991	99.9	Hc1	79989	100	Tc1	80001	100	Ne1	79988	100	-	-	-	-	-	-	-	-	-	-	-	-	-	-	-	-	-	-
ul36	NC_004066	83	Siphoviridae of Type1 (Cluster 1)	TermL	3963	0	Portal	3964	100	MCP	3969	100	MTP	3973	2e-94	-	-	-	Ad1	3970	100	Hc1	3971	100	Tc1	3972	100	Ne1	98409	100	-	-	-	-	-	-	-	-	-	-	-	-	-	-	-	-	-	-
