# Supplementary material for: Automated classification of tailed bacteriophages according to their neck organization
Source: BMC Genomics. 2014 Nov 27;15(1):1027. doi: 10.1186/1471-2164-15-1027 (PMC4362835; doi:10.1186/1471-2164-15-1027)
Supplement: Supplementary file 3 — Additional file 3: Table S2: Table of the 623 most recent phages from the NCBI with all proteins assigned by the virfam strategy. (XLSX 174 KB) [file 12864_2014_6841_MOESM3_ESM.xlsx]

## Sheet: 623 NCBI Phages
NAME	NCnumber	mge	classif	TermL	NCBI_id	eval_PsiBlast	Portal	NCBI_id2	Proba_HH	MCP	NCBI_id3	Proba_HH4	MTP	NCBI_id5	eval_PsiBlast6	Sheath	NCBI_id7	Proba_HH8	Ad1	NCBI_id9	Proba_HH10	Hc1	NCBI_id11	Proba_HH12	Tc1	NCBI_id13	Proba_HH14	Ne1	NCBI_id15	Proba_HH16	Ad2	NCBI_id17	Proba_HH18	Hc2	NCBI_id19	Proba_HH20	Tc2	NCBI_id21	Proba_HH22	Ad3	NCBI_id23	Proba_HH24	Hc3	NCBI_id25	Proba_HH26	Ad4	NCBI_id27	Proba_HH28
1	NC_015466	-	Siphoviridae of Type1 (Cluster 5)	TermL	YP_004421831.1	6e-59	Portal	YP_004421835.1	100	MCP	YP_004421842.1	100	MTP	YP_004421846.1	2e-56	-	-	-	Ad1	YP_004421836.1	100	Hc1	YP_004421837.1	97.39	Tc1	YP_004421845.1	100	Ne1	YP_004421844.1	100	-	-	-	-	-	-	-	-	-	-	-	-	-	-	-	-	-	-
1	NC_017983	-	Not assigned	-	-	-	-	-	-	-	-	-	-	-	-	-	-	-	-	-	-	-	-	-	-	-	-	-	-	-	-	-	-	-	-	-	-	-	-	-	-	-	-	-	-	-	-	-
11895-B1	NC_020843	-	Myoviridae of Type1 (Cluster 7)	TermL	YP_007673634.1	5e-58	Portal	YP_007673623.1	100	MCP	YP_007673619.1	100	-	-	-	Sheath	YP_007673594.1	100	Ad1	YP_007673609.1	88.8	Hc1	YP_007673514.1	80.33	-	-	-	Ne1	YP_007673597.1	100	-	-	-	-	-	-	-	-	-	-	-	-	-	-	-	-	-	-
12A4	NC_021068	-	Podoviridae of Type3	TermL	YP_007877435.1	0	Portal	YP_007877434.1	100	MCP	YP_007877431.1	100	-	-	-	-	-	-	-	-	-	-	-	-	-	-	-	-	-	-	-	-	-	-	-	-	-	-	-	Ad3	YP_007877427.1	100	Hc3	YP_007877493.1	100	-	-	-
12B12	NC_021070	-	Myoviridae of Type1 (Cluster 8)	TermL	YP_007877524.1	1e-131	Portal	YP_007877523.1	100	MCP	YP_007877520.1	100	-	-	-	Sheath	YP_007877512.1	100	Ad1	YP_007877516.1	100	-	-	-	Tc1	YP_007877514.1	100	Ne1	YP_007877515.1	100	-	-	-	-	-	-	-	-	-	-	-	-	-	-	-	-	-	-
12B3	NC_021067	-	Myoviridae of Type1 (Cluster 7)	TermL	YP_007877163.1	2e-36	Portal	YP_007877170.1	100	MCP	YP_007877320.1	100	-	-	-	Sheath	YP_007877208.1	100	Ad1	YP_007877185.1	81.59	Hc1	YP_007877206.1	100	-	-	-	Ne1	YP_007877202.1	99.94	-	-	-	-	-	-	-	-	-	-	-	-	-	-	-	-	-	-
12B8	NC_021073	-	Siphoviridae of Type1 (Cluster 3)	TermL	YP_007878111.1	1e-66	Portal	YP_007878110.1	100	MCP	YP_007878108.1	100	-	-	-	-	-	-	Ad1	YP_007878106.1	100	Hc1	YP_007878105.1	100	Tc1	YP_007878104.1	100	Ne1	YP_007878102.1	100	-	-	-	-	-	-	-	-	-	-	-	-	-	-	-	-	-	-
133	NC_015250	-	Myoviridae of Type2	TermL	YP_004300751.1	0	Portal	YP_004300754.1	100	MCP	YP_004300759.1	100	MTP	YP_004300753.1	5e-73	Sheath	YP_004300752.1	100	-	-	-	-	-	-	-	-	-	-	-	-	Ad2	YP_004300747.1	100	Hc2	YP_004300748.1	100	Tc2	YP_004300749.1	100	-	-	-	-	-	-	-	-	-
13a	NC_011045	-	Podoviridae of Type3	TermL	YP_002003984.1	0	Portal	YP_002003970.1	100	MCP	YP_002003972.1	100	-	-	-	-	-	-	-	-	-	-	-	-	-	-	-	-	-	-	-	-	-	-	-	-	-	-	-	Ad3	YP_002003973.1	100	Hc3	YP_002003974.1	100	-	-	-
14-1	NC_011703	-	Myoviridae of Type1 (Cluster 7)	TermL	YP_002364311.1	0	Portal	YP_002364326.1	100	MCP	YP_002364332.1	100	-	-	-	Sheath	YP_002364338.1	100	Ad1	YP_002364334.1	100	Hc1	YP_002364335.1	100	Tc1	YP_002364336.1	100	Ne1	YP_002364337.1	100	-	-	-	-	-	-	-	-	-	-	-	-	-	-	-	-	-	-
16-3	NC_011103	-	Siphoviridae of Type1 (Cluster 3)	TermL	YP_002117560.1	1e-152	Portal	YP_002117561.1	100	MCP	YP_002117563.1	100	-	-	-	-	-	-	Ad1	YP_002117567.1	100	Hc1	YP_002117569.1	99.96	Tc1	YP_002117571.1	100	Ne1	YP_002117570.1	99.96	-	-	-	-	-	-	-	-	-	-	-	-	-	-	-	-	-	-
1706	NC_010576	-	Siphoviridae of Type1 (Cluster 2)	TermL	YP_001828656.1	1e-24	Portal	YP_001828657.1	100	MCP	YP_001828658.1	100	-	-	-	-	-	-	-	-	-	-	-	-	Tc1	YP_001828660.1	94.11	Ne1	YP_001828665.1	100	-	-	-	-	-	-	-	-	-	-	-	-	-	-	-	-	-	-
1717	NC_011357	-	Siphoviridae of Type1 (Cluster 3)	-	-	-	Portal	YP_002274267.1	100	MCP	YP_002274266.1	100	MTP	YP_002274272.1	1e-170	-	-	-	Ad1	YP_002274269.1	100	Hc1	YP_002274270.1	100	-	-	-	Ne1	YP_002274271.1	100	-	-	-	-	-	-	-	-	-	-	-	-	-	-	-	-	-	-
1961P	NC_019512	-	Podoviridae of Type3	TermL	YP_007005682.1	4e-25	Portal	YP_007005681.1	100	MCP	YP_007005678.1	100	-	-	-	-	-	-	-	-	-	-	-	-	-	-	-	-	-	-	-	-	-	-	-	-	-	-	-	Ad3	YP_007005675.1	98.62	-	-	-	-	-	-
201phi2-1	NC_010821	-	Myoviridae (no Type assigned)	TermL	YP_001956731.1	0	-	-	-	-	-	-	-	-	-	Sheath	YP_001956756.1	100	-	-	-	-	-	-	-	-	-	-	-	-	-	-	-	-	-	-	-	-	-	-	-	-	-	-	-	-	-	-
285P	NC_015249	-	Podoviridae of Type3	TermL	YP_004300581.1	0	Portal	YP_004300566.1	100	MCP	YP_004300568.1	100	-	-	-	-	-	-	-	-	-	-	-	-	-	-	-	-	-	-	-	-	-	-	-	-	-	-	-	Ad3	YP_004300570.1	100	Hc3	YP_004300571.1	100	-	-	-
5093	NC_012753	-	Siphoviridae of Type1 (Cluster 1)	TermL	YP_002925098.1	0	Portal	YP_002925099.1	100	MCP	YP_002925102.1	100	MTP	YP_002925107.1	1e-22	-	-	-	Ad1	YP_002925104.1	100	-	-	-	Tc1	YP_002925106.1	100	Ne1	YP_002925105.1	100	-	-	-	-	-	-	-	-	-	-	-	-	-	-	-	-	-	-
65	NC_015251	-	Myoviridae of Type2	TermL	YP_004300928.1	0	Portal	YP_004300925.1	100	MCP	YP_004300919.1	100	MTP	YP_004300926.1	4e-67	Sheath	YP_004300927.1	100	-	-	-	-	-	-	-	-	-	-	-	-	Ad2	YP_004300932.1	100	-	-	-	Tc2	YP_004300931.1	100	-	-	-	-	-	-	-	-	-
7-11	NC_015938	-	Podoviridae of Type3	TermL	YP_004782379.1	2e-96	Portal	YP_004782380.1	100	MCP	YP_004782383.1	100	-	-	-	-	-	-	-	-	-	-	-	-	-	-	-	-	-	-	-	-	-	-	-	-	-	-	-	Ad3	YP_004782387.1	100	Hc3	YP_004782393.1	100	-	-	-
7-7-1	NC_019519	-	Myoviridae of Type1 (Cluster 8)	TermL	YP_007006567.1	4e-43	Portal	YP_007006568.1	100	MCP	YP_007006569.1	100	-	-	-	Sheath	YP_007006582.1	100	Ad1	YP_007006575.1	86.67	Hc1	YP_007006577.1	96.12	-	-	-	Ne1	YP_007006579.1	95.55	-	-	-	-	-	-	-	-	-	-	-	-	-	-	-	-	-	-
8014-B1	NC_019916	-	Siphoviridae of Type1 (Cluster 1)	TermL	YP_007236688.1	0	Portal	YP_007236689.1	100	MCP	YP_007236692.1	100	MTP	YP_007236698.1	3e-77	-	-	-	Ad1	YP_007236694.1	100	Hc1	YP_007236695.1	100	Tc1	YP_007236697.1	100	Ne1	YP_007236696.1	100	-	-	-	-	-	-	-	-	-	-	-	-	-	-	-	-	-	-
858	NC_010353	-	Siphoviridae of Type1 (Cluster 1)	TermL	YP_001686798.1	1e-125	Portal	YP_001686800.1	100	MCP	YP_001686804.1	100	MTP	YP_001686810.1	7e-95	-	-	-	Ad1	YP_001686806.1	100	Hc1	YP_001686807.1	100	Tc1	YP_001686809.1	100	Ne1	YP_001686808.1	100	-	-	-	-	-	-	-	-	-	-	-	-	-	-	-	-	-	-
949	NC_015263	-	Siphoviridae of Type1 (Cluster 6)	TermL	YP_004306307.1	5e-42	Portal	YP_004306306.1	100	MCP	YP_004306303.1	97.74	MTP	YP_004306296.1	5e-21	-	-	-	-	-	-	Hc1	YP_004306299.1	78.96	-	-	-	Ne1	YP_004306292.1	93.74	-	-	-	-	-	-	-	-	-	-	-	-	-	-	-	-	-	-
9515-10a	NC_016657	-	Podoviridae of Type3	TermL	YP_005087411.1	0	Portal	YP_005087439.1	100	MCP	YP_005087431.1	100	-	-	-	-	-	-	-	-	-	-	-	-	-	-	-	-	-	-	-	-	-	-	-	-	-	-	-	Ad3	YP_005087430.1	100	Hc3	YP_005087429.1	100	-	-	-
A9	NC_015253	-	Myoviridae of Type1 (no Cluster assigned)	TermL	YP_004301405.1	4e-58	Portal	YP_004301418.1	100	MCP	YP_004301421.1	100	MTP	YP_004301429.1	1e-44	Sheath	YP_004301428.1	100	Ad1	YP_004301423.1	98.02	-	-	-	-	-	-	-	-	-	-	-	-	-	-	-	-	-	-	-	-	-	-	-	-	-	-	-
AB3	NC_021337	-	Podoviridae of Type3	-	-	-	Portal	YP_008060145.1	100	MCP	YP_008060143.1	100	-	-	-	-	-	-	-	-	-	-	-	-	-	-	-	-	-	-	-	-	-	-	-	-	-	-	-	Ad3	YP_008060141.1	100	Hc3	YP_008060140.1	100	-	-	-
AD45&apos	NC_021532	-	Podoviridae of Type3	TermL	YP_008125994.1	2e-99	Portal	YP_008125986.1	100	MCP	YP_008125981.1	100	-	-	-	-	-	-	-	-	-	-	-	-	-	-	-	-	-	-	-	-	-	-	-	-	-	-	-	Ad3	YP_008125993.1	100	-	-	-	-	-	-
ADB-2	NC_019725	-	Siphoviridae of Type1 (No Cluster Assigned)	TermL	YP_007112700.1	0	Portal	YP_007112702.1	100	MCP	YP_007112707.1	100	MTP	YP_007112712.1	1e-105	-	-	-	Ad1	YP_007112709.1	100	-	-	-	Tc1	YP_007112711.1	100	Ne1	YP_007112710.1	100	-	-	-	-	-	-	-	-	-	-	-	-	-	-	-	-	-	-
AF	NC_019923	-	Podoviridae of Type3	TermL	YP_007237177.1	1e-140	Portal	YP_007237180.1	100	MCP	YP_007237183.1	100	-	-	-	-	-	-	-	-	-	-	-	-	-	-	-	-	-	-	-	-	-	-	-	-	-	-	-	Ad3	YP_007237186.1	100	Hc3	YP_007237187.1	100	-	-	-
AH2	NC_018283	-	Siphoviridae of Type1 (Cluster 6)	TermL	YP_006561151.1	0	Portal	YP_006561149.1	100	MCP	YP_006561146.1	100	MTP	YP_006561141.1	1e-45	-	-	-	Ad1	YP_006561150.1	99.91	Hc1	YP_006561144.1	99.96	Tc1	YP_006561142.1	100	Ne1	YP_006561143.1	100	-	-	-	-	-	-	-	-	-	-	-	-	-	-	-	-	-	-
ALQ13.2	NC_013598	-	Siphoviridae of Type1 (Cluster 1)	TermL	YP_003344848.1	0	Portal	YP_003344849.1	100	MCP	YP_003344853.1	100	MTP	YP_003344859.1	2e-91	-	-	-	Ad1	YP_003344855.1	100	Hc1	YP_003344856.1	100	Tc1	YP_003344858.1	100	Ne1	YP_003344857.1	100	-	-	-	-	-	-	-	-	-	-	-	-	-	-	-	-	-	-
AP22	NC_017984	-	Myoviridae of Type1 (Cluster 7)	TermL	YP_006383766.1	1e-123	Portal	YP_006383767.1	100	MCP	YP_006383780.1	100	-	-	-	Sheath	YP_006383790.1	100	Ad1	YP_006383782.1	100	Hc1	YP_006383788.1	100	Tc1	YP_006383789.1	100	Ne1	YP_006383785.1	100	-	-	-	-	-	-	-	-	-	-	-	-	-	-	-	-	-	-
AP50	NC_011523	-	Not assigned	-	-	-	-	-	-	-	-	-	-	-	-	-	-	-	-	-	-	-	-	-	-	-	-	-	-	-	-	-	-	-	-	-	-	-	-	-	-	-	-	-	-	-	-	-
APSE-2	NC_011551	-	Podoviridae of Type3	TermL	YP_002308529.1	0	Portal	YP_002308530.1	100	MCP	YP_002308532.1	100	-	-	-	-	-	-	-	-	-	-	-	-	-	-	-	-	-	-	-	-	-	-	-	-	-	-	-	Ad3	YP_002308533.1	100	Hc3	YP_002308534.1	100	-	-	-
AQ113	NC_019782	-	Myoviridae of Type1 (Cluster 1)	TermL	YP_007173602.1	2e-99	Portal	YP_007173603.1	100	MCP	YP_007173607.1	100	MTP	YP_007173613.1	4e-57	Sheath	YP_007173612.1	100	Ad1	YP_007173608.1	100	Hc1	YP_007173609.1	98.93	Tc1	YP_007173610.1	100	-	-	-	-	-	-	-	-	-	-	-	-	-	-	-	-	-	-	-	-	-
ATCC29399B_C	NC_018851	-	Siphoviridae of Type1 (Cluster 10)	TermL	YP_006907085.1	0	Portal	YP_006907086.1	100	MCP	YP_006907089.1	100	MTP	YP_006907094.1	1e-104	-	-	-	Ad1	YP_006907090.1	100	Hc1	YP_006907091.1	100	Tc1	YP_006907093.1	100	Ne1	YP_006907092.1	100	-	-	-	-	-	-	-	-	-	-	-	-	-	-	-	-	-	-
ATCC29399B_T	NC_018847	-	Siphoviridae of Type1 (Cluster 10)	TermL	YP_006906898.1	0	Portal	YP_006906899.1	100	MCP	YP_006906902.1	100	MTP	YP_006906907.1	1e-103	-	-	-	Ad1	YP_006906903.1	100	Hc1	YP_006906904.1	100	Tc1	YP_006906906.1	100	Ne1	YP_006906905.1	100	-	-	-	-	-	-	-	-	-	-	-	-	-	-	-	-	-	-
Abc2	NC_013645	-	Siphoviridae of Type1 (Cluster 2)	TermL	YP_003347411.1	0	Portal	YP_003347413.1	100	MCP	YP_003347415.1	100	MTP	YP_003347420.1	1e-116	-	-	-	Ad1	YP_003347416.1	100	Hc1	YP_003347417.1	100	Tc1	YP_003347419.1	100	Ne1	YP_003347418.1	100	-	-	-	-	-	-	-	-	-	-	-	-	-	-	-	-	-	-
Abp1	NC_021316	-	Podoviridae of Type3	TermL	YP_008058244.1	1e-139	Portal	YP_008058229.1	100	MCP	YP_008058231.1	100	-	-	-	-	-	-	-	-	-	-	-	-	-	-	-	-	-	-	-	-	-	-	-	-	-	-	-	Ad3	YP_008058234.1	100	Hc3	YP_008058235.1	100	-	-	-
Ac42	NC_014660	-	Myoviridae of Type2	TermL	YP_004009538.1	0	Portal	YP_004009541.1	100	MCP	YP_004009546.1	100	MTP	YP_004009540.1	6e-76	Sheath	YP_004009539.1	100	-	-	-	-	-	-	-	-	-	-	-	-	Ad2	YP_004009534.1	100	Hc2	YP_004009535.1	100	Tc2	YP_004009536.1	100	-	-	-	-	-	-	-	-	-
Acj61	NC_014661	-	Myoviridae of Type2	TermL	YP_004009792.1	0	Portal	YP_004009796.1	100	MCP	YP_004009801.1	100	MTP	YP_004009795.1	4e-81	Sheath	YP_004009793.1	100	-	-	-	-	-	-	-	-	-	-	-	-	Ad2	YP_004009788.1	100	Hc2	YP_004009789.1	100	Tc2	YP_004009790.1	100	-	-	-	-	-	-	-	-	-
Acj9	NC_014663	-	Myoviridae of Type2	TermL	YP_004010314.1	0	Portal	YP_004010317.1	100	MCP	YP_004010322.1	100	MTP	YP_004010316.1	4e-72	Sheath	YP_004010315.1	100	-	-	-	-	-	-	-	-	-	-	-	-	Ad2	YP_004010308.1	100	Hc2	YP_004010309.1	100	Tc2	YP_004010311.1	100	-	-	-	-	-	-	-	-	-
Adjutor	NC_010763	-	Siphoviridae of Type1 (No Cluster Assigned)	TermL	YP_001936099.1	0	Portal	YP_001936100.1	100	MCP	YP_001936108.1	96.48	MTP	YP_001936116.1	1e-164	-	-	-	Ad1	YP_001936110.1	100	Hc1	YP_001936111.1	100	Tc1	YP_001936113.1	100	Ne1	YP_001936112.1	100	-	-	-	-	-	-	-	-	-	-	-	-	-	-	-	-	-	-
Aes012	NC_020879	-	Myoviridae of Type2	TermL	YP_007677869.1	0	Portal	YP_007677872.1	100	MCP	YP_007677877.1	100	MTP	YP_007677871.1	8e-89	Sheath	YP_007677870.1	100	-	-	-	-	-	-	-	-	-	-	-	-	Ad2	YP_007677865.1	100	Hc2	YP_007677866.1	100	Tc2	YP_007677867.1	100	-	-	-	-	-	-	-	-	-
Aes508	NC_019543	-	Myoviridae of Type2	TermL	YP_007010830.1	0	Portal	YP_007010833.1	100	MCP	YP_007010838.1	100	MTP	YP_007010832.1	8e-89	Sheath	YP_007010831.1	100	-	-	-	-	-	-	-	-	-	-	-	-	Ad2	YP_007010826.1	100	Hc2	YP_007010827.1	100	Tc2	YP_007010828.1	100	-	-	-	-	-	-	-	-	-
Ag3	NC_013693	-	Myoviridae of Type2	TermL	YP_003358653.1	3e-79	Portal	YP_003358650.1	100	MCP	YP_003358645.1	100	MTP	YP_003358651.1	3e-17	Sheath	YP_003358652.1	100	-	-	-	-	-	-	-	-	-	-	-	-	Ad2	YP_003358658.1	100	Hc2	YP_003358656.1	100	Tc2	YP_003358655.1	100	-	-	-	-	-	-	-	-	-
Andromeda	NC_020478	-	Siphoviridae of Type1 (Cluster 2)	TermL	YP_007517474.1	2e-14	Portal	YP_007517476.1	100	MCP	YP_007517481.1	100	-	-	-	-	-	-	Ad1	YP_007517483.1	100	-	-	-	-	-	-	Ne1	YP_007517484.1	100	-	-	-	-	-	-	-	-	-	-	-	-	-	-	-	-	-	-
Angel	NC_012788	-	Siphoviridae of Type1 (Cluster 10)	TermL	YP_002941860.1	0	Portal	YP_002941861.1	100	MCP	YP_002941865.1	100	MTP	YP_002941871.1	1e-116	-	-	-	Ad1	YP_002941867.1	100	Hc1	YP_002941868.1	100	Tc1	YP_002941870.1	100	Ne1	YP_002941869.1	100	-	-	-	-	-	-	-	-	-	-	-	-	-	-	-	-	-	-
Angelica	NC_014458	-	Siphoviridae of Type1 (Cluster 10)	TermL	YP_003856886.1	0	Portal	YP_003856887.1	100	MCP	YP_003856891.1	100	MTP	YP_003856896.1	7e-98	-	-	-	Ad1	YP_003856892.1	100	Hc1	YP_003856893.1	100	Tc1	YP_003856895.1	100	Ne1	YP_003856894.1	100	-	-	-	-	-	-	-	-	-	-	-	-	-	-	-	-	-	-
ArcherS7	NC_021348	-	Myoviridae (no Type assigned)	TermL	YP_008061481.1	0	Portal	YP_008061345.1	100	MCP	YP_008061355.1	98.89	-	-	-	Sheath	YP_008061382.1	100	-	-	-	-	-	-	-	-	-	Ne1	YP_008061380.1	76.27	-	-	-	-	-	-	-	-	-	-	-	-	-	-	-	-	-	-
Ardmore	NC_013936	-	Siphoviridae of Type1 (Cluster 4)	TermL	YP_003495144.1	0	Portal	YP_003495145.1	100	MCP	YP_003495148.1	100	MTP	YP_003495153.1	1e-160	-	-	-	Ad1	YP_003495149.1	100	Hc1	YP_003495150.1	100	Tc1	YP_003495152.1	100	Ne1	YP_003495151.1	100	-	-	-	-	-	-	-	-	-	-	-	-	-	-	-	-	-	-
Astraea	NC_021349	-	Myoviridae (no Type assigned)	TermL	YP_008061713.1	0	Portal	YP_008061580.1	100	MCP	YP_008061589.1	98.89	-	-	-	Sheath	YP_008061615.1	100	-	-	-	-	-	-	-	-	-	Ne1	YP_008061613.1	76.27	-	-	-	-	-	-	-	-	-	-	-	-	-	-	-	-	-	-
B124-14	NC_016770	-	Not assigned	TermL	YP_005102508.1	1e-43	Portal	YP_005102506.1	98.94	MCP	YP_005102503.1	96.84	-	-	-	-	-	-	-	-	-	-	-	-	-	-	-	Ne1	YP_005102501.1	93.08	-	-	-	-	-	-	-	-	-	-	-	-	-	-	-	-	-	-
B4	NC_018863	-	Myoviridae of Type1 (no Cluster assigned)	TermL	YP_006908233.1	0	Portal	YP_006908499.1	100	MCP	YP_006908495.1	100	MTP	YP_006908487.1	3e-54	Sheath	YP_006908488.1	100	Ad1	YP_006908493.1	97.85	-	-	-	-	-	-	-	-	-	-	-	-	-	-	-	-	-	-	-	-	-	-	-	-	-	-	-
B40-8	NC_011222	-	Not assigned	TermL	YP_002221576.1	9e-40	Portal	YP_002221578.1	98.93	MCP	YP_002221581.1	95.06	-	-	-	-	-	-	-	-	-	-	-	-	-	-	-	Ne1	YP_002221583.1	93.08	-	-	-	-	-	-	-	-	-	-	-	-	-	-	-	-	-	-
BA14	NC_011040	-	Podoviridae of Type3	TermL	YP_002003498.1	0	Portal	YP_002003484.1	100	MCP	YP_002003486.1	100	-	-	-	-	-	-	-	-	-	-	-	-	-	-	-	-	-	-	-	-	-	-	-	-	-	-	-	Ad3	YP_002003487.1	100	Hc3	YP_002003488.1	100	-	-	-
BC-611	NC_018086	-	Siphoviridae of Type1 (Cluster 1)	TermL	YP_006488735.1	8e-59	Portal	YP_006488738.1	100	MCP	YP_006488741.1	100	MTP	YP_006488742.1	1e-05	-	-	-	Ad1	YP_006488743.1	100	-	-	-	Tc1	YP_006488746.1	100	Ne1	YP_006488745.1	97.3	-	-	-	-	-	-	-	-	-	-	-	-	-	-	-	-	-	-
BCD7	NC_019515	-	Myoviridae (no Type assigned)	TermL	YP_007005955.1	2e-07	Portal	YP_007005954.1	100	MCP	YP_007005951.1	100	-	-	-	Sheath	YP_007005944.1	100	-	-	-	-	-	-	-	-	-	Ne1	YP_007005947.1	97.89	-	-	-	-	-	-	-	-	-	Ad3	YP_007005931.1	72.25	-	-	-	-	-	-
BCP78	NC_018860	-	Myoviridae of Type1 (no Cluster assigned)	TermL	YP_006907847.1	0	Portal	YP_006908060.1	100	MCP	YP_006908056.1	100	MTP	YP_006908048.1	5e-58	Sheath	YP_006908049.1	100	Ad1	YP_006908054.1	97.72	-	-	-	Tc1	YP_006907993.1	72.15	-	-	-	-	-	-	-	-	-	-	-	-	-	-	-	-	-	-	-	-	-
BL3	NC_015254	-	Siphoviridae of Type1 (Cluster 1)	TermL	YP_004301534.1	1e-130	Portal	YP_004301536.1	100	MCP	YP_004301541.1	100	MTP	YP_004301548.1	3e-26	-	-	-	Ad1	YP_004301542.1	100	Hc1	YP_004301543.1	100	Tc1	YP_004301545.1	100	Ne1	YP_004301544.1	100	-	-	-	-	-	-	-	-	-	-	-	-	-	-	-	-	-	-
BMBtp2	NC_019912	-	Siphoviridae of Type1 (No Cluster Assigned)	TermL	YP_007236398.1	1e-142	Portal	YP_007236399.1	100	MCP	YP_007236403.1	100	-	-	-	-	-	-	Ad1	YP_007236404.1	96.85	Hc1	YP_007236405.1	97.16	Tc1	YP_007236407.1	98.13	Ne1	YP_007236406.1	100	-	-	-	-	-	-	-	-	-	-	-	-	-	-	-	-	-	-
BPS13	NC_018857	-	Myoviridae of Type1 (no Cluster assigned)	TermL	YP_006907565.1	0	Portal	YP_006907823.1	100	MCP	YP_006907820.1	100	MTP	YP_006907812.1	2e-54	Sheath	YP_006907813.1	100	Ad1	YP_006907818.1	98.02	Hc1	YP_006907795.1	70.29	-	-	-	-	-	-	-	-	-	-	-	-	-	-	-	-	-	-	-	-	-	-	-	-
BPs	NC_010762	-	Siphoviridae of Type1 (Cluster 10)	TermL	YP_001936030.1	0	Portal	YP_001936031.1	100	MCP	YP_001936035.1	100	MTP	YP_001936041.1	1e-116	-	-	-	Ad1	YP_001936037.1	100	Hc1	YP_001936038.1	100	Tc1	YP_001936040.1	100	Ne1	YP_001936039.1	100	-	-	-	-	-	-	-	-	-	-	-	-	-	-	-	-	-	-
BTCU-1	NC_021533	-	Siphoviridae of Type1 (Cluster 10)	TermL	YP_008126100.1	0	Portal	YP_008126101.1	100	MCP	YP_008126105.1	100	MTP	YP_008126110.1	1e-84	-	-	-	Ad1	YP_008126106.1	100	Hc1	YP_008126107.1	100	Tc1	YP_008126109.1	100	Ne1	YP_008126108.1	100	-	-	-	-	-	-	-	-	-	-	-	-	-	-	-	-	-	-
Bastille	NC_018856	-	Myoviridae of Type1 (no Cluster assigned)	TermL	YP_006907293.1	0	Portal	YP_006907304.1	100	MCP	YP_006907308.1	100	MTP	YP_006907316.1	5e-54	Sheath	YP_006907315.1	100	Ad1	YP_006907310.1	98.18	-	-	-	-	-	-	-	-	-	-	-	-	-	-	-	-	-	-	-	-	-	-	-	-	-	-	-
BcepIL02	NC_012743	-	Podoviridae of Type3	TermL	YP_002922716.1	0	Portal	YP_002922718.1	100	MCP	YP_002922722.1	100	-	-	-	-	-	-	-	-	-	-	-	-	-	-	-	-	-	-	-	-	-	-	-	-	-	-	-	Ad3	YP_002922725.1	100	Hc3	YP_002922735.1	100	-	-	-
BcepMigl	NC_019917	-	Podoviridae of Type3	TermL	YP_007236791.1	0	Portal	YP_007236793.1	100	MCP	YP_007236797.1	100	-	-	-	-	-	-	-	-	-	-	-	-	-	-	-	-	-	-	-	-	-	-	-	-	-	-	-	Ad3	YP_007236800.1	100	Hc3	YP_007236809.1	100	-	-	-
Bf7	NC_016764	-	Podoviridae of Type3	TermL	YP_005098202.1	1e-117	Portal	YP_005098190.1	100	MCP	YP_005098192.1	100	-	-	-	-	-	-	-	-	-	-	-	-	-	-	-	-	-	-	-	-	-	-	-	-	-	-	-	Ad3	YP_005098193.1	100	Hc3	YP_005098194.1	100	-	-	-
Boomer	NC_011054	-	Siphoviridae of Type1 (Cluster 4)	TermL	YP_002014219.1	0	Portal	YP_002014220.1	100	MCP	YP_002014223.1	100	MTP	YP_002014228.1	1e-159	-	-	-	Ad1	YP_002014224.1	100	Hc1	YP_002014225.1	100	Tc1	YP_002014227.1	100	Ne1	YP_002014226.1	100	-	-	-	-	-	-	-	-	-	-	-	-	-	-	-	-	-	-
Bp7	NC_019500	-	Myoviridae of Type2	TermL	YP_007004282.1	0	Portal	YP_007004276.1	100	MCP	YP_007004271.1	100	MTP	YP_007004279.1	2e-96	Sheath	YP_007004281.1	100	-	-	-	-	-	-	-	-	-	-	-	-	Ad2	YP_007004286.1	100	Hc2	YP_007004285.1	100	Tc2	YP_007004284.1	100	-	-	-	-	-	-	-	-	-
Bphi-B1251	NC_019541	-	Siphoviridae of Type1 (Cluster 5)	TermL	YP_007010601.1	6e-39	Portal	YP_007010602.1	100	MCP	YP_007010608.1	100	-	-	-	-	-	-	Ad1	YP_007010610.1	99.18	Hc1	YP_007010611.1	99.92	Tc1	YP_007010614.1	100	Ne1	YP_007010613.1	100	-	-	-	-	-	-	-	-	-	-	-	-	-	-	-	-	-	-
Breezona	NC_021296	-	Siphoviridae of Type1 (Cluster 10)	TermL	YP_008050637.1	1e-64	Portal	YP_008050638.1	100	MCP	YP_008050641.1	100	-	-	-	-	-	-	Ad1	YP_008050642.1	100	-	-	-	Tc1	YP_008050645.1	100	Ne1	YP_008050644.1	94.69	-	-	-	-	-	-	-	-	-	-	-	-	-	-	-	-	-	-
Brujita	NC_011291	-	Siphoviridae of Type1 (Cluster 4)	TermL	YP_002241985.1	2e-28	Portal	YP_002241987.1	100	MCP	YP_002241990.1	100	MTP	YP_002241996.1	1e-130	-	-	-	Ad1	YP_002241992.1	100	Hc1	YP_002241993.1	100	Tc1	YP_002241995.1	100	Ne1	YP_002241994.1	100	-	-	-	-	-	-	-	-	-	-	-	-	-	-	-	-	-	-
BtCS33	NC_018085	-	Siphoviridae of Type1 (Cluster 2)	TermL	YP_006488672.1	0	Portal	YP_006488673.1	100	MCP	YP_006488675.1	100	MTP	YP_006488679.1	2e-97	-	-	-	-	-	-	Hc1	YP_006488676.1	93.89	Tc1	YP_006488678.1	100	Ne1	YP_006488677.1	100	-	-	-	-	-	-	-	-	-	-	-	-	-	-	-	-	-	-
Butters	NC_021061	-	Siphoviridae of Type1 (Cluster 4)	TermL	YP_007869813.1	1e-180	Portal	YP_007869815.1	100	MCP	YP_007869817.1	100	MTP	YP_007869824.1	4e-33	-	-	-	Ad1	YP_007869819.1	100	Hc1	YP_007869820.1	100	Tc1	YP_007869823.1	100	Ne1	YP_007869822.1	99.93	-	-	-	-	-	-	-	-	-	-	-	-	-	-	-	-	-	-
Butterscotch	NC_011286	-	Siphoviridae of Type1 (No Cluster Assigned)	TermL	YP_002241506.1	0	Portal	YP_002241507.1	100	MCP	YP_002241514.1	96.48	MTP	YP_002241522.1	1e-164	-	-	-	Ad1	YP_002241516.1	100	Hc1	YP_002241517.1	100	Tc1	YP_002241519.1	100	Ne1	YP_002241518.1	100	-	-	-	-	-	-	-	-	-	-	-	-	-	-	-	-	-	-
CASbig	NC_021324	-	Siphoviridae of Type1 (Cluster 10)	TermL	YP_008058910.1	0	Portal	YP_008058909.1	100	MCP	YP_008058905.1	100	-	-	-	-	-	-	Ad1	YP_008058903.1	100	Hc1	YP_008058902.1	100	Tc1	YP_008058900.1	100	Ne1	YP_008058901.1	100	-	-	-	-	-	-	-	-	-	-	-	-	-	-	-	-	-	-
CC2	NC_019538	-	Myoviridae of Type2	TermL	YP_007010342.1	0	Portal	YP_007010339.1	100	MCP	YP_007010334.1	100	MTP	YP_007010340.1	2e-69	Sheath	YP_007010341.1	100	-	-	-	-	-	-	-	-	-	-	-	-	Ad2	YP_007010347.1	100	Hc2	YP_007010346.1	100	Tc2	YP_007010345.1	100	-	-	-	-	-	-	-	-	-
CC31	NC_014662	-	Myoviridae of Type2	TermL	YP_004010027.1	0	Portal	YP_004010030.1	100	MCP	YP_004010035.1	100	MTP	YP_004010029.1	1e-81	Sheath	YP_004010028.1	100	-	-	-	-	-	-	-	-	-	-	-	-	Ad2	YP_004010023.1	100	Hc2	YP_004010024.1	100	Tc2	YP_004010025.1	100	-	-	-	-	-	-	-	-	-
CGphi29	NC_020844	-	Siphoviridae of Type1 (Cluster 5)	TermL	YP_007673696.1	1e-119	Portal	YP_007673697.1	100	MCP	YP_007673699.1	100	-	-	-	-	-	-	Ad1	YP_007673703.1	100	Hc1	YP_007673704.1	100	Tc1	YP_007673709.1	100	Ne1	YP_007673706.1	100	-	-	-	-	-	-	-	-	-	-	-	-	-	-	-	-	-	-
CGphi46	NC_021537	-	Siphoviridae of Type1 (No Cluster Assigned)	TermL	YP_008126542.1	3e-07	Portal	YP_008126541.1	100	MCP	YP_008126539.1	100	MTP	YP_008126587.1	1e-128	-	-	-	Ad1	YP_008126590.1	99.76	-	-	-	Tc1	YP_008126588.1	100	Ne1	YP_008126589.1	100	-	-	-	-	-	-	-	-	-	-	-	-	-	-	-	-	-	-
CMP1	NC_013698	-	Not assigned	TermL	YP_003359102.1	4e-49	Portal	YP_003359103.1	100	MCP	YP_003359106.1	100	-	-	-	-	-	-	-	-	-	-	-	-	-	-	-	-	-	-	-	-	-	-	-	-	-	-	-	-	-	-	Hc3	YP_003359123.1	94.99	-	-	-
CP-T1	NC_019457	-	Myoviridae of Type1 (Cluster 7)	TermL	YP_007003063.1	3e-74	Portal	YP_007003065.1	100	MCP	YP_007003081.1	100	-	-	-	Sheath	YP_007003090.1	100	Ad1	YP_007003084.1	100	Hc1	YP_007003088.1	98.01	Tc1	YP_007003089.1	97.74	Ne1	YP_007003087.1	100	-	-	-	-	-	-	-	-	-	-	-	-	-	-	-	-	-	-
CP1	NC_019933	-	Siphoviridae of Type1 (Cluster 3)	TermL	YP_007238074.1	0	Portal	YP_007238076.1	100	MCP	YP_007238078.1	100	MTP	YP_007238084.1	8e-35	-	-	-	Ad1	YP_007238080.1	100	Hc1	YP_007238081.1	100	Tc1	YP_007238083.1	100	Ne1	YP_007238082.1	100	-	-	-	-	-	-	-	-	-	-	-	-	-	-	-	-	-	-
CP2	NC_020205	-	Podoviridae of Type3	TermL	YP_007392901.1	3e-30	Portal	YP_007392903.1	100	MCP	YP_007392905.1	100	-	-	-	-	-	-	-	-	-	-	-	-	-	-	-	-	-	-	-	-	-	-	-	-	-	-	-	Ad3	YP_007392908.1	100	Hc3	YP_007392910.1	100	-	-	-
CP21	NC_019507	-	Myoviridae of Type2	TermL	YP_007005197.1	3e-25	Portal	YP_007005233.1	100	MCP	YP_007005149.1	100	MTP	YP_007005137.1	4e-19	Sheath	YP_007005241.1	100	-	-	-	-	-	-	-	-	-	-	-	-	Ad2	YP_007005307.1	100	Hc2	YP_007005164.1	92.28	Tc2	YP_007005168.1	99.75	-	-	-	-	-	-	-	-	-
CP30A	NC_018861	-	Myoviridae of Type2	TermL	YP_006908144.1	4e-43	Portal	YP_006908141.1	100	MCP	YP_006908137.1	100	MTP	YP_006908102.1	2e-22	Sheath	YP_006908124.1	100	-	-	-	-	-	-	-	-	-	-	-	-	Ad2	YP_006908143.1	100	Hc2	YP_006908184.1	100	Tc2	YP_006908186.1	100	-	-	-	-	-	-	-	-	-
CPX	NC_016562	-	Myoviridae of Type2	TermL	YP_004956893.1	1e-42	Portal	YP_004956890.1	100	MCP	YP_004956887.1	100	MTP	YP_004957001.1	2e-22	Sheath	YP_004956875.1	100	-	-	-	-	-	-	-	-	-	-	-	-	Ad2	YP_004956892.1	100	Hc2	YP_004956931.1	100	Tc2	YP_004956933.1	100	-	-	-	-	-	-	-	-	-
CR3	NC_017974	-	Myoviridae of Type1 (Cluster 7)	TermL	YP_006383016.1	7e-68	Portal	YP_006383017.1	100	MCP	YP_006383021.1	100	-	-	-	Sheath	YP_006383031.1	100	Ad1	YP_006383027.1	94.72	Hc1	YP_006383029.1	96.88	Tc1	YP_006383030.1	96.71	Ne1	YP_006383028.1	100	-	-	-	-	-	-	-	-	-	-	-	-	-	-	-	-	-	-
CR5	NC_021531	-	Myoviridae (no Type assigned)	TermL	YP_008125964.1	1e-117	-	-	-	MCP	YP_008125898.1	92.62	-	-	-	Sheath	YP_008125960.1	100	Ad1	YP_008125814.1	72.34	-	-	-	-	-	-	-	-	-	-	-	-	-	-	-	-	-	-	-	-	-	-	-	-	-	-	-
CTX	NC_015209	-	Not assigned	-	-	-	-	-	-	-	-	-	-	-	-	-	-	-	-	-	-	-	-	-	-	-	-	-	-	-	-	-	-	-	-	-	-	-	-	-	-	-	-	-	-	-	-	-
CW02	NC_019540	-	Podoviridae of Type3	TermL	YP_007010563.1	0	Portal	YP_007010562.1	100	MCP	YP_007010559.1	100	-	-	-	-	-	-	-	-	-	-	-	-	-	-	-	-	-	-	-	-	-	-	-	-	-	-	-	Ad3	YP_007010556.1	100	Hc3	YP_007010554.1	100	-	-	-
Cali	NC_011271	-	Myoviridae (no Type assigned)	TermL	YP_002224685.1	0	Portal	YP_002224558.1	100	MCP	YP_002224568.1	98.89	-	-	-	Sheath	YP_002224595.1	100	-	-	-	-	-	-	-	-	-	Ne1	YP_002224593.1	76.27	-	-	-	-	-	-	-	-	-	-	-	-	-	-	-	-	-	-
CcrColossus	NC_019406	-	Siphoviridae of Type1 (Cluster 5)	TermL	YP_006988682.1	8e-38	Portal	YP_006988272.1	100	MCP	YP_006988315.1	100	MTP	YP_006988349.1	2e-05	-	-	-	Ad1	YP_006988344.1	100	Hc1	YP_006988345.1	99.77	Tc1	YP_006988348.1	96.14	Ne1	YP_006988346.1	97.76	-	-	-	-	-	-	-	-	-	-	-	-	-	-	-	-	-	-
CcrKarma	NC_019410	-	Siphoviridae of Type1 (Cluster 5)	TermL	YP_006989713.1	3e-32	Portal	YP_006989423.1	100	MCP	YP_006989449.1	100	MTP	YP_006989473.1	7e-07	-	-	-	Ad1	YP_006989468.1	100	Hc1	YP_006989469.1	88.02	Tc1	YP_006989472.1	97.87	Ne1	YP_006989470.1	98.1	-	-	-	-	-	-	-	-	-	-	-	-	-	-	-	-	-	-
CcrMagneto	NC_019407	-	Siphoviridae of Type1 (Cluster 5)	TermL	YP_006989010.1	3e-32	Portal	YP_006988722.1	100	MCP	YP_006988748.1	100	MTP	YP_006988771.1	7e-07	-	-	-	Ad1	YP_006988766.1	100	Hc1	YP_006988767.1	98.37	Tc1	YP_006988770.1	97.92	Ne1	YP_006988768.1	98.1	-	-	-	-	-	-	-	-	-	-	-	-	-	-	-	-	-	-
CcrRogue	NC_019408	-	Siphoviridae of Type1 (Cluster 5)	TermL	YP_006989360.1	2e-31	Portal	YP_006989075.1	100	MCP	YP_006989099.1	100	MTP	YP_006989120.1	1e-06	-	-	-	Ad1	YP_006989116.1	100	Hc1	YP_006989117.1	99.08	Tc1	YP_006989119.1	96.98	Ne1	YP_006989118.1	98.08	-	-	-	-	-	-	-	-	-	-	-	-	-	-	-	-	-	-
CcrSwift	NC_019411	-	Siphoviridae of Type1 (Cluster 5)	TermL	YP_006990058.1	3e-32	Portal	YP_006989773.1	100	MCP	YP_006989799.1	100	MTP	YP_006989821.1	7e-07	-	-	-	Ad1	YP_006989816.1	100	Hc1	YP_006989817.1	98.37	Tc1	YP_006989820.1	97.87	Ne1	YP_006989818.1	98.1	-	-	-	-	-	-	-	-	-	-	-	-	-	-	-	-	-	-
Cd	NC_010355	-	Siphoviridae of Type1 (Cluster 4)	TermL	YP_001686870.1	1e-40	Portal	YP_001686872.1	100	MCP	YP_001686874.1	100	MTP	YP_001686881.1	4e-27	-	-	-	Ad1	YP_001686878.1	100	Hc1	YP_001686879.1	98.9	-	-	-	Ne1	YP_001686883.1	99.6	-	-	-	-	-	-	-	-	-	-	-	-	-	-	-	-	-	-
Chah	NC_011284	-	Siphoviridae of Type1 (Cluster 4)	TermL	YP_002241312.1	0	Portal	YP_002241318.1	100	-	-	-	-	-	-	-	-	-	Ad1	YP_002241333.1	100	-	-	-	Tc1	YP_002241334.1	100	Ne1	YP_002241336.1	100	-	-	-	-	-	-	-	-	-	-	-	-	-	-	-	-	-	-
Chi	NC_021315	-	Siphoviridae of Type1 (Cluster 6)	TermL	YP_008058169.1	0	Portal	YP_008058171.1	100	MCP	YP_008058174.1	100	MTP	YP_008058179.1	3e-48	-	-	-	Ad1	YP_008058170.1	99.91	Hc1	YP_008058176.1	100	Tc1	YP_008058178.1	100	Ne1	YP_008058177.1	100	-	-	-	-	-	-	-	-	-	-	-	-	-	-	-	-	-	-
CrimD	NC_014459	-	Siphoviridae of Type1 (Cluster 10)	TermL	YP_003856980.1	0	Portal	YP_003856981.1	100	MCP	YP_003856985.1	100	MTP	YP_003856990.1	7e-98	-	-	-	Ad1	YP_003856986.1	100	Hc1	YP_003856987.1	100	Tc1	YP_003856989.1	100	Ne1	YP_003856988.1	100	-	-	-	-	-	-	-	-	-	-	-	-	-	-	-	-	-	-
Curly	NC_020479	-	Siphoviridae of Type1 (Cluster 2)	TermL	YP_007517553.1	1e-14	Portal	YP_007517555.1	100	MCP	YP_007517560.1	100	-	-	-	-	-	-	Ad1	YP_007517562.1	100	-	-	-	-	-	-	Ne1	YP_007517563.1	100	-	-	-	-	-	-	-	-	-	-	-	-	-	-	-	-	-	-
D108	NC_013594	-	Myoviridae of Type1 (Cluster 8)	TermL	YP_003335775.1	0	Portal	YP_003335776.1	100	MCP	YP_003335782.1	100	-	-	-	Sheath	YP_003335787.1	100	Ad1	YP_003335784.1	100	-	-	-	Tc1	YP_003335785.1	100	Ne1	YP_003335778.1	100	-	-	-	-	-	-	-	-	-	-	-	-	-	-	-	-	-	-
D6E	NC_019544	-	Myoviridae (no Type assigned)	TermL	YP_007010923.1	1e-156	Portal	YP_007010924.1	100	MCP	YP_007010926.1	100	-	-	-	Sheath	YP_007010929.1	100	-	-	-	-	-	-	-	-	-	Ne1	YP_007010928.1	100	-	-	-	-	-	-	-	-	-	-	-	-	-	-	-	-	-	-
DC1	NC_018452	-	Podoviridae of Type3	TermL	YP_006589971.1	0	Portal	YP_006589973.1	100	MCP	YP_006589978.1	100	-	-	-	-	-	-	-	-	-	-	-	-	-	-	-	-	-	-	-	-	-	-	-	-	-	-	-	Ad3	YP_006589981.1	100	Hc3	YP_006589991.1	100	-	-	-
DD5	NC_011022	-	Siphoviridae of Type1 (Cluster 10)	TermL	YP_001994743.1	0	Portal	YP_001994744.1	100	MCP	YP_001994747.1	100	-	-	-	-	-	-	Ad1	YP_001994749.1	100	Hc1	YP_001994750.1	100	Tc1	YP_001994752.1	100	Ne1	YP_001994751.1	100	-	-	-	-	-	-	-	-	-	-	-	-	-	-	-	-	-	-
DSS3phi2	NC_012697	-	Podoviridae of Type3	TermL	YP_002899085.1	1e-180	Portal	YP_002899079.1	100	MCP	YP_002899076.1	100	-	-	-	-	-	-	Ad1	YP_002899042.1	95.39	-	-	-	-	-	-	-	-	-	-	-	-	-	-	-	-	-	-	Ad3	YP_002899084.1	100	-	-	-	-	-	-
Dp-1	NC_015274	-	Siphoviridae of Type1 (No Cluster Assigned)	TermL	YP_004306925.1	1e-119	Portal	YP_004306928.1	99.95	MCP	YP_004306931.1	100	-	-	-	-	-	-	-	-	-	Hc1	YP_004306942.1	73.75	Tc1	YP_004306936.1	78.61	Ne1	YP_004306935.1	100	-	-	-	-	-	-	-	-	-	-	-	-	-	-	-	-	-	-
Dumbo	NC_021306	-	Siphoviridae of Type1 (Cluster 4)	TermL	YP_008051633.1	0	Portal	YP_008051635.1	100	MCP	YP_008051637.1	100	MTP	YP_008051643.1	0	-	-	-	Ad1	YP_008051639.1	100	Hc1	YP_008051640.1	100	Tc1	YP_008051642.1	100	Ne1	YP_008051641.1	100	-	-	-	-	-	-	-	-	-	-	-	-	-	-	-	-	-	-
E3	NC_021347	-	Myoviridae (no Type assigned)	TermL	YP_008061043.1	0	Portal	YP_008061113.1	99.84	MCP	YP_008061120.1	98.86	-	-	-	Sheath	YP_008061153.1	100	-	-	-	-	-	-	-	-	-	Ne1	YP_008061151.1	96.56	-	-	-	-	-	-	-	-	-	-	-	-	-	-	-	-	-	-
EE36phi1	NC_012696	-	Podoviridae of Type3	TermL	YP_002899004.1	0	Portal	YP_002898997.1	100	MCP	YP_002898994.1	100	-	-	-	-	-	-	Ad1	YP_002898961.1	95.1	-	-	-	-	-	-	-	-	-	-	-	-	-	-	-	-	-	-	Ad3	YP_002899003.1	100	-	-	-	-	-	-
EF62phi	NC_017732	-	Podoviridae of Type4	-	-	-	Portal	YP_006218736.1	100	MCP	YP_006218735.1	100	-	-	-	-	-	-	-	-	-	-	-	-	-	-	-	-	-	-	-	-	-	-	-	-	-	-	-	-	-	-	-	-	-	Ad4	YP_006218728.1	100
EFAP-1	NC_012419	-	Siphoviridae of Type1 (Cluster 2)	TermL	YP_002727892.1	1e-118	Portal	YP_002727890.1	100	MCP	YP_002727888.1	100	MTP	YP_002727882.1	4e-25	-	-	-	Ad1	YP_002727886.1	99.96	Hc1	YP_002727885.1	100	Tc1	YP_002727883.1	100	Ne1	YP_002727884.1	100	-	-	-	-	-	-	-	-	-	-	-	-	-	-	-	-	-	-
EFRM31	NC_015270	-	Siphoviridae of Type1 (Cluster 2)	TermL	YP_004306641.1	1e-118	Portal	YP_004306643.1	100	MCP	YP_004306645.1	100	MTP	YP_004306651.1	4e-23	-	-	-	Ad1	YP_004306647.1	100	Hc1	YP_004306648.1	99.96	Tc1	YP_004306650.1	100	Ne1	YP_004306649.1	100	-	-	-	-	-	-	-	-	-	-	-	-	-	-	-	-	-	-
ENT39118	NC_019934	-	Siphoviridae of Type1 (Cluster 3)	TermL	YP_007238134.1	0	Portal	YP_007238133.1	100	MCP	YP_007238131.1	100	MTP	YP_007238126.1	3e-38	-	-	-	Ad1	YP_007238130.1	100	Hc1	YP_007238129.1	100	Tc1	YP_007238127.1	100	Ne1	YP_007238128.1	100	-	-	-	-	-	-	-	-	-	-	-	-	-	-	-	-	-	-
ENT47670	NC_019927	-	Siphoviridae of Type1 (No Cluster Assigned)	-	-	-	Portal	YP_007237605.1	100	MCP	YP_007237609.1	100	MTP	YP_007237613.1	7e-07	-	-	-	Ad1	YP_007237610.1	100	-	-	-	Tc1	YP_007237612.1	100	Ne1	YP_007237611.1	100	-	-	-	-	-	-	-	-	-	-	-	-	-	-	-	-	-	-
ENT90	NC_019932	-	Myoviridae of Type1 (Cluster 9)	TermL	YP_007238033.1	0	Portal	YP_007238038.1	100	MCP	YP_007238029.1	100	MTP	YP_007238063.1	2e-61	Sheath	YP_007238064.1	100	Ad1	YP_007238027.1	100	-	-	-	Tc1	YP_007238020.1	100	Ne1	YP_007238018.1	100	-	-	-	-	-	-	-	-	-	-	-	-	-	-	-	-	-	-
EP23	NC_016566	-	Siphoviridae of Type1 (Cluster 5)	TermL	YP_004957438.1	9e-86	Portal	YP_004957439.1	100	MCP	YP_004957446.1	100	MTP	YP_004957452.1	2e-31	-	-	-	Ad1	YP_004957447.1	100	Hc1	YP_004957449.1	100	Tc1	YP_004957451.1	100	Ne1	YP_004957450.1	100	-	-	-	-	-	-	-	-	-	-	-	-	-	-	-	-	-	-
EPS7	NC_010583	-	Siphoviridae of Type1 (Cluster 4)	TermL	YP_001837088.1	0	Portal	YP_001837086.1	100	MCP	YP_001837083.1	100	MTP	YP_001837085.1	1e-20	-	-	-	Ad1	YP_001837082.1	100	-	-	-	Tc1	YP_001837080.1	100	-	-	-	-	-	-	-	-	-	-	-	-	-	-	-	-	-	-	-	-	-
ESP2949-1	NC_019509	-	Siphoviridae of Type1 (No Cluster Assigned)	TermL	YP_007005398.1	0	Portal	YP_007005397.1	100	MCP	YP_007005392.1	100	MTP	YP_007005385.1	6e-94	-	-	-	Ad1	YP_007005390.1	100	Hc1	YP_007005389.1	100	Tc1	YP_007005387.1	100	Ne1	YP_007005388.1	100	-	-	-	-	-	-	-	-	-	-	-	-	-	-	-	-	-	-
ET08	NC_013650	-	Myoviridae (no Type assigned)	TermL	YP_003347887.1	0	Portal	YP_003347758.1	98.02	MCP	YP_003347767.1	98.89	-	-	-	Sheath	YP_003347794.1	100	-	-	-	-	-	-	-	-	-	Ne1	YP_003347792.1	76.27	-	-	-	-	-	-	-	-	-	-	-	-	-	-	-	-	-	-
EcP1	NC_019485	-	Podoviridae of Type3	TermL	YP_007003189.1	1e-179	Portal	YP_007003182.1	100	MCP	YP_007003179.1	100	-	-	-	-	-	-	-	-	-	-	-	-	-	-	-	-	-	-	-	-	-	-	-	-	-	-	-	Ad3	YP_007003188.1	100	-	-	-	-	-	-
EcoDS1	NC_011042	-	Podoviridae of Type3	TermL	YP_002003787.1	0	Portal	YP_002003770.1	100	MCP	YP_002003772.1	100	-	-	-	-	-	-	-	-	-	-	-	-	-	-	-	-	-	-	-	-	-	-	-	-	-	-	-	Ad3	YP_002003773.1	100	Hc3	YP_002003775.1	100	-	-	-
Enc34	NC_019524	-	Siphoviridae of Type1 (Cluster 6)	TermL	YP_007007010.1	0	Portal	YP_007007012.1	100	MCP	YP_007007015.1	100	MTP	YP_007007020.1	2e-48	-	-	-	Ad1	YP_007007011.1	99.91	Hc1	YP_007007017.1	100	Tc1	YP_007007019.1	100	Ne1	YP_007007018.1	100	-	-	-	-	-	-	-	-	-	-	-	-	-	-	-	-	-	-
Eoghan	NC_020477	-	Siphoviridae of Type1 (Cluster 8)	TermL	YP_007517399.1	4e-18	Portal	YP_007517401.1	100	MCP	YP_007517405.1	100	-	-	-	-	-	-	Ad1	YP_007517407.1	100	-	-	-	Tc1	YP_007517409.1	76.7	Ne1	YP_007517408.1	100	-	-	-	-	-	-	-	-	-	-	-	-	-	-	-	-	-	-
Eta	NC_021563	-	Siphoviridae of Type1 (Cluster 5)	TermL	YP_008130333.1	1e-125	Portal	YP_008130335.1	100	MCP	YP_008130344.1	100	MTP	YP_008130352.1	1e-158	-	-	-	Ad1	YP_008130347.1	100	Hc1	YP_008130349.1	100	Tc1	YP_008130351.1	100	Ne1	YP_008130350.1	100	-	-	-	-	-	-	-	-	-	-	-	-	-	-	-	-	-	-
Faith1	NC_015584	-	Siphoviridae of Type1 (Cluster 10)	TermL	YP_004538948.1	1e-64	Portal	YP_004538949.1	100	MCP	YP_004538952.1	100	-	-	-	-	-	-	Ad1	YP_004538953.1	100	-	-	-	Tc1	YP_004538956.1	100	Ne1	YP_004538955.1	94.69	-	-	-	-	-	-	-	-	-	-	-	-	-	-	-	-	-	-
Fels-1	NC_010391	-	Siphoviridae of Type1 (Cluster 6)	TermL	YP_001700563.1	0	Portal	YP_001700565.1	100	MCP	YP_001700566.1	100	-	-	-	-	-	-	Ad1	YP_001700564.1	99.96	Hc1	YP_001700568.1	98.02	Tc1	YP_001700570.1	100	Ne1	YP_001700569.1	100	-	-	-	-	-	-	-	-	-	-	-	-	-	-	-	-	-	-
Fels-2	NC_010463	-	Myoviridae of Type1 (Cluster 9)	TermL	YP_001718747.1	0	Portal	YP_001718748.1	100	MCP	YP_001718745.1	100	MTP	YP_001718723.1	1e-56	Sheath	YP_001718724.1	100	Ad1	YP_001718743.1	100	-	-	-	Tc1	YP_001718735.1	100	Ne1	YP_001718734.1	100	-	-	-	-	-	-	-	-	-	-	-	-	-	-	-	-	-	-
Finn	NC_020480	-	Siphoviridae of Type1 (Cluster 2)	TermL	YP_007517630.1	9e-16	Portal	YP_007517632.1	100	MCP	YP_007517636.1	100	-	-	-	-	-	-	Ad1	YP_007517638.1	100	-	-	-	-	-	-	Ne1	YP_007517639.1	100	-	-	-	-	-	-	-	-	-	-	-	-	-	-	-	-	-	-
First	NC_020876	-	Siphoviridae of Type1 (Cluster 10)	TermL	YP_007677420.1	0	Portal	YP_007677421.1	100	MCP	YP_007677424.1	100	MTP	YP_007677431.1	2e-95	-	-	-	Ad1	YP_007677426.1	100	Hc1	YP_007677428.1	100	Tc1	YP_007677430.1	100	Ne1	YP_007677429.1	100	-	-	-	-	-	-	-	-	-	-	-	-	-	-	-	-	-	-
Fishburne	NC_021302	-	Siphoviridae of Type1 (Cluster 4)	TermL	YP_008051227.1	1e-101	Portal	YP_008051228.1	100	MCP	YP_008051229.1	100	MTP	YP_008051239.1	9e-37	-	-	-	Ad1	YP_008051233.1	100	Hc1	YP_008051234.1	100	Tc1	YP_008051238.1	100	Ne1	YP_008051237.1	100	-	-	-	-	-	-	-	-	-	-	-	-	-	-	-	-	-	-
Fruitloop	NC_011288	-	Siphoviridae of Type1 (Cluster 4)	TermL	YP_002241687.1	0	Portal	YP_002241688.1	100	MCP	YP_002241691.1	100	MTP	YP_002241696.1	1e-160	-	-	-	Ad1	YP_002241692.1	100	Hc1	YP_002241693.1	100	Tc1	YP_002241695.1	100	Ne1	YP_002241694.1	100	-	-	-	-	-	-	-	-	-	-	-	-	-	-	-	-	-	-
GH15	NC_019448	-	Myoviridae of Type1 (no Cluster assigned)	TermL	YP_007002205.1	0	Portal	YP_007002212.1	100	MCP	YP_007002215.1	100	MTP	YP_007002223.1	5e-82	Sheath	YP_007002222.1	100	Ad1	YP_007002217.1	98.19	-	-	-	-	-	-	-	-	-	-	-	-	-	-	-	-	-	-	-	-	-	-	-	-	-	-	-
GRU1	NC_016435	-	Siphoviridae of Type1 (Cluster 10)	TermL	YP_004935837.1	1e-134	Portal	YP_004935838.1	100	MCP	YP_004935842.1	100	MTP	YP_004935848.1	6e-21	-	-	-	Ad1	YP_004935844.1	97.43	-	-	-	Tc1	YP_004935847.1	95.54	-	-	-	-	-	-	-	-	-	-	-	-	-	-	-	-	-	-	-	-	-
GTE2	NC_015720	-	Siphoviridae of Type1 (Cluster 10)	TermL	YP_004678772.1	1e-136	Portal	YP_004678773.1	100	MCP	YP_004678776.1	100	MTP	YP_004678781.1	1e-23	-	-	-	Ad1	YP_004678777.1	100	Hc1	YP_004678778.1	100	Tc1	YP_004678780.1	100	Ne1	YP_004678779.1	100	-	-	-	-	-	-	-	-	-	-	-	-	-	-	-	-	-	-
GTE5	NC_016434	-	Siphoviridae of Type1 (Cluster 10)	TermL	YP_004935746.1	1e-135	Portal	YP_004935747.1	100	MCP	YP_004935751.1	100	MTP	YP_004935757.1	2e-20	-	-	-	Ad1	YP_004935753.1	97.29	-	-	-	Tc1	YP_004935756.1	95.74	-	-	-	-	-	-	-	-	-	-	-	-	-	-	-	-	-	-	-	-	-
GTE7	NC_016166	-	Siphoviridae of Type1 (Cluster 8)	TermL	YP_004934703.1	1e-13	Portal	YP_004934704.1	100	MCP	YP_004934710.1	100	-	-	-	-	-	-	Ad1	YP_004934713.1	99.8	-	-	-	-	-	-	Ne1	YP_004934714.1	99.72	-	-	-	-	-	-	-	-	-	-	-	-	-	-	-	-	-	-
Gifsy-1	NC_010392	-	Siphoviridae of Type1 (Cluster 6)	TermL	YP_001700612.1	0	Portal	YP_001700610.1	100	MCP	YP_001700607.1	100	-	-	-	-	-	-	Ad1	YP_001700611.1	99.93	Hc1	YP_001700605.1	100	Tc1	YP_001700602.1	100	Ne1	YP_001700604.1	100	-	-	-	-	-	-	-	-	-	-	-	-	-	-	-	-	-	-
Gifsy-2	NC_010393	-	Siphoviridae of Type1 (Cluster 6)	TermL	YP_001700675.1	0	Portal	YP_001700677.1	100	MCP	YP_001700678.1	100	-	-	-	-	-	-	Ad1	YP_001700676.1	99.95	Hc1	YP_001700680.1	98	Tc1	YP_001700682.1	100	Ne1	YP_001700681.1	100	-	-	-	-	-	-	-	-	-	-	-	-	-	-	-	-	-	-
Gizmo	NC_021346	-	Myoviridae (no Type assigned)	TermL	YP_008061024.1	0	Portal	YP_008060888.1	99.07	MCP	YP_008060897.1	98.89	-	-	-	Sheath	YP_008060926.1	100	-	-	-	-	-	-	-	-	-	Ne1	YP_008060924.1	76.27	-	-	-	-	-	-	-	-	-	-	-	-	-	-	-	-	-	-
Gumball	NC_011290	-	Siphoviridae of Type1 (No Cluster Assigned)	TermL	YP_002241902.1	0	Portal	YP_002241903.1	100	MCP	YP_002241910.1	95.63	MTP	YP_002241918.1	1e-161	-	-	-	Ad1	YP_002241912.1	100	Hc1	YP_002241913.1	100	Tc1	YP_002241915.1	100	Ne1	YP_002241914.1	100	-	-	-	-	-	-	-	-	-	-	-	-	-	-	-	-	-	-
H105/1	NC_015293	-	Siphoviridae of Type1 (Cluster 5)	TermL	YP_004327112.1	3e-94	Portal	YP_004327119.1	100	MCP	YP_004327121.1	100	-	-	-	-	-	-	Ad1	YP_004327128.1	99.82	-	-	-	-	-	-	Ne1	YP_004327130.1	100	-	-	-	-	-	-	-	-	-	-	-	-	-	-	-	-	-	-
HINdeR	NC_021308	-	Siphoviridae of Type1 (Cluster 10)	TermL	YP_008051863.1	0	Portal	YP_008051864.1	100	MCP	YP_008051867.1	100	MTP	YP_008051874.1	4e-77	-	-	-	Ad1	YP_008051869.1	100	Hc1	YP_008051871.1	100	Tc1	YP_008051873.1	100	Ne1	YP_008051872.1	100	-	-	-	-	-	-	-	-	-	-	-	-	-	-	-	-	-	-
HK106	NC_019768	-	Siphoviridae of Type1 (Cluster 3)	TermL	YP_007151672.1	0	Portal	YP_007151673.1	100	MCP	YP_007151675.1	100	MTP	YP_007151680.1	1e-136	-	-	-	Ad1	YP_007151676.1	100	Hc1	YP_007151677.1	100	Tc1	YP_007151679.1	100	Ne1	YP_007151678.1	100	-	-	-	-	-	-	-	-	-	-	-	-	-	-	-	-	-	-
HK140	NC_019710	-	Siphoviridae of Type1 (Cluster 3)	TermL	YP_007111705.1	0	Portal	YP_007111706.1	100	MCP	YP_007111708.1	100	MTP	YP_007111715.1	9e-96	-	-	-	Ad1	YP_007111709.1	100	Hc1	YP_007111712.1	100	Tc1	YP_007111714.1	100	Ne1	YP_007111713.1	100	-	-	-	-	-	-	-	-	-	-	-	-	-	-	-	-	-	-
HK225	NC_019717	-	Siphoviridae of Type1 (Cluster 6)	TermL	YP_007112135.1	0	Portal	YP_007112137.1	100	MCP	YP_007112140.1	100	-	-	-	-	-	-	Ad1	YP_007112136.1	99.96	Hc1	YP_007112142.1	100	Tc1	YP_007112144.1	100	Ne1	YP_007112143.1	100	-	-	-	-	-	-	-	-	-	-	-	-	-	-	-	-	-	-
HK446	NC_019714	-	Siphoviridae of Type1 (Cluster 3)	TermL	YP_007111955.1	0	Portal	YP_007111956.1	100	MCP	YP_007111958.1	100	MTP	YP_007111963.1	1e-134	-	-	-	Ad1	YP_007111959.1	100	Hc1	YP_007111960.1	100	Tc1	YP_007111962.1	100	Ne1	YP_007111961.1	100	-	-	-	-	-	-	-	-	-	-	-	-	-	-	-	-	-	-
HK542	NC_019769	-	Siphoviridae of Type1 (Cluster 3)	TermL	YP_007151737.1	0	Portal	YP_007151738.1	100	MCP	YP_007151740.1	100	MTP	YP_007151745.1	1e-38	-	-	-	Ad1	YP_007151741.1	100	Hc1	YP_007151742.1	100	Tc1	YP_007151744.1	100	Ne1	YP_007151743.1	100	-	-	-	-	-	-	-	-	-	-	-	-	-	-	-	-	-	-
HK544	NC_019767	-	Siphoviridae of Type1 (Cluster 3)	TermL	YP_007151609.1	0	Portal	YP_007151610.1	100	MCP	YP_007151612.1	100	MTP	YP_007151617.1	1e-136	-	-	-	Ad1	YP_007151613.1	100	Hc1	YP_007151614.1	100	Tc1	YP_007151616.1	100	Ne1	YP_007151615.1	100	-	-	-	-	-	-	-	-	-	-	-	-	-	-	-	-	-	-
HK578	NC_019724	-	Siphoviridae of Type1 (Cluster 5)	TermL	YP_007112609.1	5e-86	Portal	YP_007112610.1	100	MCP	YP_007112615.1	100	MTP	YP_007112621.1	3e-29	-	-	-	Ad1	YP_007112616.1	100	Hc1	YP_007112618.1	100	Tc1	YP_007112620.1	100	Ne1	YP_007112619.1	100	-	-	-	-	-	-	-	-	-	-	-	-	-	-	-	-	-	-
HK629	NC_019711	-	Siphoviridae of Type1 (Cluster 6)	TermL	YP_007111776.1	0	Portal	YP_007111778.1	100	MCP	YP_007111782.1	100	-	-	-	-	-	-	Ad1	YP_007111777.1	99.96	Hc1	YP_007111784.1	100	Tc1	YP_007111786.1	100	Ne1	YP_007111785.1	100	-	-	-	-	-	-	-	-	-	-	-	-	-	-	-	-	-	-
HK630	NC_019723	-	Siphoviridae of Type1 (Cluster 6)	TermL	YP_007112540.1	0	Portal	YP_007112542.1	100	MCP	YP_007112546.1	100	-	-	-	-	-	-	Ad1	YP_007112541.1	99.96	Hc1	YP_007112548.1	100	Tc1	YP_007112550.1	100	Ne1	YP_007112549.1	100	-	-	-	-	-	-	-	-	-	-	-	-	-	-	-	-	-	-
HK633	NC_019719	-	Siphoviridae of Type1 (Cluster 3)	TermL	YP_007112278.1	0	Portal	YP_007112279.1	100	MCP	YP_007112281.1	100	MTP	YP_007112286.1	1e-136	-	-	-	Ad1	YP_007112282.1	100	Hc1	YP_007112283.1	100	Tc1	YP_007112285.1	100	Ne1	YP_007112284.1	100	-	-	-	-	-	-	-	-	-	-	-	-	-	-	-	-	-	-
HK639	NC_016158	-	Siphoviridae of Type1 (Cluster 5)	TermL	YP_004934032.1	1e-136	Portal	YP_004934033.1	100	MCP	YP_004934036.1	100	MTP	YP_004934042.1	3e-35	-	-	-	Ad1	YP_004934038.1	100	Hc1	YP_004934039.1	100	Tc1	YP_004934041.1	100	Ne1	YP_004934040.1	100	-	-	-	-	-	-	-	-	-	-	-	-	-	-	-	-	-	-
HK75	NC_016160	-	Siphoviridae of Type1 (Cluster 3)	TermL	YP_004934109.1	0	Portal	YP_004934110.1	100	MCP	YP_004934112.1	100	MTP	YP_004934117.1	1e-136	-	-	-	Ad1	YP_004934113.1	100	Hc1	YP_004934114.1	100	Tc1	YP_004934116.1	100	Ne1	YP_004934115.1	100	-	-	-	-	-	-	-	-	-	-	-	-	-	-	-	-	-	-
HTVC008M	NC_020484	-	Not assigned	-	-	-	-	-	-	-	-	-	MTP	YP_007517890.1	1e-06	-	-	-	-	-	-	-	-	-	-	-	-	-	-	-	-	-	-	-	-	-	-	-	-	-	-	-	-	-	-	-	-	-
HTVC010P	NC_020481	-	Podoviridae of Type3	TermL	YP_007517700.1	7e-41	Portal	YP_007517703.1	100	MCP	YP_007517707.1	100	-	-	-	-	-	-	-	-	-	-	-	-	-	-	-	-	-	-	-	-	-	-	-	-	-	-	-	Ad3	YP_007517710.1	100	Hc3	YP_007517711.1	100	-	-	-
HTVC011P	NC_020482	-	Podoviridae of Type3	TermL	YP_007517806.1	1e-132	Portal	YP_007517785.1	100	MCP	YP_007517790.1	100	-	-	-	-	-	-	-	-	-	-	-	-	-	-	-	-	-	-	-	-	-	-	-	-	-	-	-	Ad3	YP_007517791.1	100	Hc3	YP_007517792.1	100	-	-	-
HTVC019P	NC_020483	-	Podoviridae of Type3	TermL	YP_007517865.1	1e-143	Portal	YP_007517835.1	100	MCP	YP_007517838.1	100	-	-	-	-	-	-	-	-	-	-	-	-	-	-	-	-	-	-	-	-	-	-	-	-	-	-	-	Ad3	YP_007517839.1	100	Hc3	YP_007517840.1	100	-	-	-
HX01	NC_018855	-	Not assigned	-	-	-	-	-	-	-	-	-	-	-	-	-	-	-	-	-	-	-	-	-	-	-	-	-	-	-	-	-	-	-	-	-	-	-	-	-	-	-	-	-	-	-	-	-
Hgal1	NC_019922	-	Not assigned	-	-	-	-	-	-	-	-	-	-	-	-	-	-	-	-	-	-	-	-	-	-	-	-	-	-	-	-	-	-	-	-	-	-	-	-	-	-	-	-	-	-	-	-	-
ICP1	NC_015157	-	Myoviridae (no Type assigned)	TermL	YP_004251070.1	6e-62	Portal	YP_004251069.1	100	MCP	YP_004251064.1	100	-	-	-	Sheath	YP_004251025.1	100	-	-	-	-	-	-	-	-	-	Ne1	YP_004251028.1	100	-	-	-	-	-	-	-	-	-	-	-	-	-	-	-	-	-	-
ICP2	NC_015158	-	Podoviridae of Type3	TermL	YP_004251191.1	1e-178	Portal	YP_004251190.1	100	MCP	YP_004251187.1	100	-	-	-	-	-	-	-	-	-	-	-	-	-	-	-	-	-	-	-	-	-	-	-	-	-	-	-	Ad3	YP_004251182.1	100	Hc3	YP_004251180.1	100	-	-	-
ICP3	NC_015159	-	Podoviridae of Type3	TermL	YP_004251296.1	0	Portal	YP_004251280.1	100	MCP	YP_004251282.1	100	-	-	-	-	-	-	-	-	-	-	-	-	-	-	-	-	-	-	-	-	-	-	-	-	-	-	-	Ad3	YP_004251283.1	100	Hc3	YP_004251284.1	100	-	-	-
IEBH	NC_011167	-	Siphoviridae of Type1 (Cluster 1)	TermL	YP_002154374.1	1e-167	Portal	YP_002154375.1	100	MCP	YP_002154378.1	100	MTP	YP_002154384.1	2e-25	-	-	-	Ad1	YP_002154380.1	100	Hc1	YP_002154381.1	100	Tc1	YP_002154383.1	100	Ne1	YP_002154382.1	100	-	-	-	-	-	-	-	-	-	-	-	-	-	-	-	-	-	-
II-E1	NC_010495	-	Siphoviridae of Type1 (No Cluster Assigned)	TermL	YP_001742039.1	2e-63	Portal	YP_001742041.1	100	MCP	YP_001742054.1	100	MTP	YP_001742066.1	7e-13	-	-	-	Ad1	YP_001742061.1	100	Hc1	YP_001742062.1	100	Tc1	YP_001742064.1	100	Ne1	YP_001742063.1	100	-	-	-	-	-	-	-	-	-	-	-	-	-	-	-	-	-	-
IME08	NC_014260	-	Myoviridae of Type2	TermL	YP_003734306.1	0	Portal	YP_003734309.1	100	MCP	YP_003734314.1	100	MTP	YP_003734308.1	2e-96	Sheath	YP_003734307.1	100	-	-	-	-	-	-	-	-	-	-	-	-	Ad2	YP_003734302.1	100	Hc2	YP_003734303.1	100	Tc2	YP_003734304.1	100	-	-	-	-	-	-	-	-	-
IME10	NC_019501	-	Podoviridae of Type3	TermL	YP_007004321.1	0	Portal	YP_007004322.1	100	MCP	YP_007004324.1	100	-	-	-	-	-	-	-	-	-	-	-	-	-	-	-	-	-	-	-	-	-	-	-	-	-	-	-	Ad3	YP_007004325.1	100	Hc3	YP_007004326.1	100	-	-	-
IME11	NC_019423	-	Podoviridae of Type3	TermL	YP_006990693.1	0	Portal	YP_006990612.1	100	MCP	YP_006990615.1	100	MTP	YP_006990661.1	100	-	-	-	-	-	-	-	-	-	-	-	-	-	-	-	-	-	-	-	-	-	-	-	-	-	-	-	-	-	-	-	-	-
IME15	NC_019416	-	Podoviridae of Type3	TermL	YP_006990246.1	0	Portal	YP_006990231.1	100	MCP	YP_006990233.1	100	-	-	-	-	-	-	-	-	-	-	-	-	-	-	-	-	-	-	-	-	-	-	-	-	-	-	-	Ad3	YP_006990235.1	100	Hc3	YP_006990236.1	100	-	-	-
INW-2012	NC_019920	-	Not assigned	-	-	-	-	-	-	-	-	-	-	-	-	-	-	-	-	-	-	-	-	-	-	-	-	-	-	-	-	-	-	-	-	-	-	-	-	-	-	-	-	-	-	-	-	-
JA-1	NC_021540	-	Podoviridae of Type3	TermL	YP_008126830.1	1e-126	Portal	YP_008126825.1	100	MCP	YP_008126822.1	100	-	-	-	-	-	-	-	-	-	-	-	-	-	-	-	-	-	-	-	-	-	-	-	-	-	-	-	Ad3	YP_008126829.1	100	-	-	-	-	-	-
JBD24	NC_020203	-	Siphoviridae of Type1 (Cluster 8)	TermL	YP_007392794.1	0	Portal	YP_007392795.1	100	MCP	YP_007392803.1	100	MTP	YP_007392809.1	1e-148	-	-	-	Ad1	YP_007392806.1	100	-	-	-	Tc1	YP_007392807.1	100	Ne1	YP_007392797.1	100	-	-	-	-	-	-	-	-	-	-	-	-	-	-	-	-	-	-
JBD30	NC_020198	-	Siphoviridae of Type1 (Cluster 8)	TermL	YP_007392338.1	0	Portal	YP_007392339.1	100	MCP	YP_007392345.1	100	MTP	YP_007392351.1	1e-147	-	-	-	Ad1	YP_007392348.1	100	-	-	-	Tc1	YP_007392349.1	100	Ne1	YP_007392341.1	100	-	-	-	-	-	-	-	-	-	-	-	-	-	-	-	-	-	-
JBD5	NC_020202	-	Siphoviridae of Type1 (Cluster 8)	TermL	YP_007392734.1	0	Portal	YP_007392735.1	100	MCP	YP_007392744.1	100	MTP	YP_007392750.1	1e-147	-	-	-	Ad1	YP_007392747.1	100	-	-	-	Tc1	YP_007392748.1	100	Ne1	YP_007392737.1	100	-	-	-	-	-	-	-	-	-	-	-	-	-	-	-	-	-	-
JBD88a	NC_020200	-	Siphoviridae of Type1 (Cluster 8)	TermL	YP_007392435.1	0	Portal	YP_007392436.1	100	MCP	YP_007392444.1	100	MTP	YP_007392450.1	1e-149	-	-	-	Ad1	YP_007392447.1	100	-	-	-	Tc1	YP_007392448.1	100	Ne1	YP_007392438.1	100	-	-	-	-	-	-	-	-	-	-	-	-	-	-	-	-	-	-
JCL1032	NC_019456	-	Siphoviridae of Type1 (Cluster 2)	TermL	YP_007002968.1	1e-167	Portal	YP_007002969.1	100	MCP	YP_007002970.1	100	MTP	YP_007002977.1	5e-37	-	-	-	Ad1	YP_007002973.1	100	Hc1	YP_007002974.1	100	Tc1	YP_007002976.1	99.83	Ne1	YP_007002975.1	100	-	-	-	-	-	-	-	-	-	-	-	-	-	-	-	-	-	-
JD001	NC_020204	-	Myoviridae of Type1 (Cluster 7)	TermL	YP_007392855.1	5e-77	Portal	YP_007392851.1	100	MCP	YP_007392842.1	100	-	-	-	Sheath	YP_007392831.1	100	Ad1	YP_007392838.1	100	Hc1	YP_007392833.1	97.85	Tc1	YP_007392832.1	97.91	Ne1	YP_007392834.1	100	-	-	-	-	-	-	-	-	-	-	-	-	-	-	-	-	-	-
JD007	NC_019726	-	Myoviridae of Type1 (no Cluster assigned)	TermL	YP_007112786.1	0	Portal	YP_007112779.1	100	MCP	YP_007112776.1	100	MTP	YP_007112768.1	5e-82	Sheath	YP_007112769.1	100	Ad1	YP_007112774.1	98.2	-	-	-	-	-	-	-	-	-	-	-	-	-	-	-	-	-	-	-	-	-	-	-	-	-	-	-
JG004	NC_019450	-	Myoviridae of Type1 (Cluster 7)	TermL	YP_007002481.1	1e-83	Portal	YP_007002480.1	100	MCP	YP_007002476.1	100	-	-	-	Sheath	YP_007002471.1	100	Ad1	YP_007002475.1	100	Hc1	YP_007002473.1	100	Tc1	YP_007002472.1	97.03	Ne1	YP_007002474.1	100	-	-	-	-	-	-	-	-	-	-	-	-	-	-	-	-	-	-
JG024	NC_017674	-	Myoviridae of Type1 (Cluster 7)	TermL	YP_006200769.1	0	Portal	YP_006200783.1	100	MCP	YP_006200789.1	100	-	-	-	Sheath	YP_006200795.1	100	Ad1	YP_006200791.1	100	Hc1	YP_006200792.1	100	Tc1	YP_006200793.1	100	Ne1	YP_006200794.1	100	-	-	-	-	-	-	-	-	-	-	-	-	-	-	-	-	-	-
JL1	NC_019419	-	Siphoviridae of Type1 (Cluster 5)	TermL	YP_006990388.1	4e-86	Portal	YP_006990387.1	100	MCP	YP_006990381.1	100	MTP	YP_006990376.1	1e-30	-	-	-	Ad1	YP_006990380.1	100	Hc1	YP_006990379.1	100	Tc1	YP_006990377.1	100	Ne1	YP_006990378.1	100	-	-	-	-	-	-	-	-	-	-	-	-	-	-	-	-	-	-
JM-2012	NC_017975	-	Myoviridae (no Type assigned)	TermL	YP_006383397.1	5e-99	Portal	YP_006383333.1	90.98	-	-	-	-	-	-	Sheath	YP_006383393.1	100	-	-	-	-	-	-	Tc1	YP_006383434.1	76.26	-	-	-	-	-	-	-	-	-	-	-	-	-	-	-	-	-	-	-	-	-
JS10	NC_012741	-	Myoviridae of Type2	TermL	YP_002922510.1	0	Portal	YP_002922513.1	100	MCP	YP_002922518.1	100	MTP	YP_002922512.1	2e-96	Sheath	YP_002922511.1	100	-	-	-	-	-	-	-	-	-	-	-	-	Ad2	YP_002922506.1	100	Hc2	YP_002922507.1	100	Tc2	YP_002922508.1	100	-	-	-	-	-	-	-	-	-
JSE	NC_012740	-	Myoviridae of Type2	TermL	YP_002922229.1	0	Portal	YP_002922232.1	100	MCP	YP_002922237.1	100	MTP	YP_002922231.1	8e-96	Sheath	YP_002922230.1	100	-	-	-	-	-	-	-	-	-	-	-	-	Ad2	YP_002922224.1	100	Hc2	YP_002922225.1	100	Tc2	YP_002922227.1	100	-	-	-	-	-	-	-	-	-
Jasper	NC_011020	-	Siphoviridae of Type1 (Cluster 10)	TermL	YP_001994559.1	0	Portal	YP_001994560.1	100	MCP	YP_001994563.1	100	-	-	-	-	-	-	Ad1	YP_001994565.1	100	Hc1	YP_001994566.1	100	Tc1	YP_001994568.1	100	Ne1	YP_001994567.1	100	-	-	-	-	-	-	-	-	-	-	-	-	-	-	-	-	-	-
Job42	NC_021538	-	Siphoviridae of Type1 (Cluster 4)	TermL	YP_008126593.1	0	Portal	YP_008126594.1	100	MCP	YP_008126597.1	100	MTP	YP_008126602.1	1e-160	-	-	-	Ad1	YP_008126598.1	100	Hc1	YP_008126599.1	100	Tc1	YP_008126601.1	100	Ne1	YP_008126600.1	100	-	-	-	-	-	-	-	-	-	-	-	-	-	-	-	-	-	-
Jobu08	NC_021535	-	Siphoviridae of Type1 (Cluster 10)	TermL	YP_008126251.1	0	Portal	YP_008126252.1	100	MCP	YP_008126255.1	100	MTP	YP_008126262.1	1e-114	-	-	-	Ad1	YP_008126257.1	100	Hc1	YP_008126259.1	100	Tc1	YP_008126261.1	100	Ne1	YP_008126260.1	100	-	-	-	-	-	-	-	-	-	-	-	-	-	-	-	-	-	-
K11	NC_011043	-	Podoviridae of Type3	TermL	YP_002003836.1	0	Portal	YP_002003821.1	100	MCP	YP_002003823.1	100	-	-	-	-	-	-	-	-	-	-	-	-	-	-	-	-	-	-	-	-	-	-	-	-	-	-	-	Ad3	YP_002003824.1	100	Hc3	YP_002003825.1	100	-	-	-
K30	NC_015719	-	Podoviridae of Type3	TermL	YP_004678767.1	0	Portal	YP_004678752.1	100	MCP	YP_004678755.1	100	-	-	-	-	-	-	-	-	-	-	-	-	-	-	-	-	-	-	-	-	-	-	-	-	-	-	-	Ad3	YP_004678756.1	100	Hc3	YP_004678757.1	100	-	-	-
KBG	NC_011019	-	Siphoviridae of Type1 (Cluster 10)	TermL	YP_001994470.1	0	Portal	YP_001994471.1	100	MCP	YP_001994474.1	100	-	-	-	-	-	-	Ad1	YP_001994476.1	100	Hc1	YP_001994477.1	100	Tc1	YP_001994479.1	100	Ne1	YP_001994478.1	100	-	-	-	-	-	-	-	-	-	-	-	-	-	-	-	-	-	-
KBNP135	NC_018859	-	Podoviridae of Type3	TermL	YP_006908856.1	2e-86	Portal	YP_006908857.1	100	MCP	YP_006908860.1	100	-	-	-	-	-	-	-	-	-	-	-	-	-	-	-	-	-	-	-	-	-	-	-	-	-	-	-	Ad3	YP_006908862.1	100	Hc3	YP_006908868.1	100	-	-	-
KBNP21	NC_018854	-	Podoviridae of Type3	TermL	YP_006908844.1	0	Portal	YP_006908836.1	100	MCP	YP_006908833.1	100	MTP	YP_006908790.1	100	-	-	-	-	-	-	-	-	-	-	-	-	-	-	-	-	-	-	-	-	-	-	-	-	-	-	-	-	-	-	-	-	-
KBS-M-1A	NC_020836	-	Myoviridae of Type2	TermL	YP_007672884.1	0	Portal	YP_007672881.1	100	MCP	YP_007672877.1	100	MTP	YP_007672882.1	1e-90	Sheath	YP_007672883.1	100	-	-	-	-	-	-	-	-	-	-	-	-	Ad2	YP_007672903.1	100	Hc2	YP_007672902.1	100	Tc2	YP_007672901.1	100	-	-	-	-	-	-	-	-	-
KBS-P-1A	NC_020865	-	Myoviridae (no Type assigned)	TermL	YP_007676343.1	0	Portal	YP_007676370.1	100	MCP	YP_007676377.1	100	-	-	-	Sheath	YP_007676334.1	97.84	-	-	-	-	-	-	-	-	-	-	-	-	-	-	-	-	-	-	-	-	-	Ad3	YP_007676378.1	100	Hc3	YP_007676323.1	100	-	-	-
KBS-S-2A	NC_020854	-	Siphoviridae of Type1 (Cluster 5)	TermL	YP_007675008.1	1e-51	Portal	YP_007675010.1	100	MCP	YP_007675017.1	100	-	-	-	-	-	-	Ad1	YP_007675019.1	100	Hc1	YP_007675027.1	100	Tc1	YP_007675029.1	99.96	Ne1	YP_007675028.1	100	-	-	-	-	-	-	-	-	-	-	-	-	-	-	-	-	-	-
KF-1	NC_019420	-	Podoviridae of Type3	TermL	YP_006990432.1	5e-42	Portal	YP_006990468.1	100	MCP	YP_006990477.1	100	-	-	-	-	-	-	-	-	-	-	-	-	-	-	-	-	-	-	-	-	-	-	-	-	-	-	-	Ad3	YP_006990475.1	97.95	Hc3	YP_006990472.1	100	-	-	-
KHP30	NC_019928	-	Podoviridae of Type3	TermL	YP_007237638.1	5e-24	Portal	YP_007237637.1	100	MCP	YP_007237634.1	100	-	-	-	-	-	-	-	-	-	-	-	-	-	-	-	-	-	-	-	-	-	-	-	-	-	-	-	Ad3	YP_007237632.1	98.5	-	-	-	-	-	-
KHP40	NC_019931	-	Podoviridae of Type3	TermL	YP_007237998.1	9e-24	Portal	YP_007237996.1	100	MCP	YP_007237993.1	100	-	-	-	-	-	-	-	-	-	-	-	-	-	-	-	-	-	-	-	-	-	-	-	-	-	-	-	Ad3	YP_007237990.1	98.57	-	-	-	-	-	-
KL1	NC_018278	-	Siphoviridae of Type1 (Cluster 5)	TermL	YP_006560758.1	0	Portal	YP_006560759.1	100	MCP	YP_006560762.1	100	MTP	YP_006560768.1	0	-	-	-	Ad1	YP_006560765.1	100	Hc1	YP_006560766.1	100	Tc1	YP_006560767.1	100	Ne1	YP_006560771.1	100	-	-	-	-	-	-	-	-	-	-	-	-	-	-	-	-	-	-
KL3	NC_015266	-	Myoviridae of Type1 (Cluster 9)	TermL	YP_004306453.1	0	Portal	YP_004306454.1	100	MCP	YP_004306451.1	100	MTP	YP_004306432.1	2e-71	Sheath	YP_004306433.1	100	Ad1	YP_004306449.1	100	-	-	-	Tc1	YP_004306442.1	100	Ne1	YP_004306441.1	100	-	-	-	-	-	-	-	-	-	-	-	-	-	-	-	-	-	-
KP15	NC_014036	-	Myoviridae of Type2	TermL	YP_003580049.1	0	Portal	YP_003580054.1	100	MCP	YP_003580059.1	100	MTP	YP_003580053.1	8e-89	Sheath	YP_003580051.1	100	-	-	-	-	-	-	-	-	-	-	-	-	Ad2	YP_003580045.1	100	Hc2	YP_003580046.1	100	Tc2	YP_003580047.1	100	-	-	-	-	-	-	-	-	-
KP27	NC_020080	-	Myoviridae of Type2	TermL	YP_007348845.1	0	Portal	YP_007348848.1	100	MCP	YP_007348853.1	100	MTP	YP_007348847.1	8e-89	Sheath	YP_007348846.1	100	-	-	-	-	-	-	-	-	-	-	-	-	Ad2	YP_007348841.1	100	Hc2	YP_007348842.1	100	Tc2	YP_007348843.1	100	-	-	-	-	-	-	-	-	-
KP32	NC_013647	-	Podoviridae of Type3	TermL	YP_003347561.1	0	Portal	YP_003347546.1	100	MCP	YP_003347548.1	100	-	-	-	-	-	-	-	-	-	-	-	-	-	-	-	-	-	-	-	-	-	-	-	-	-	-	-	Ad3	YP_003347549.1	100	Hc3	YP_003347550.1	100	-	-	-
KP34	NC_013649	-	Podoviridae of Type3	TermL	YP_003347645.1	1e-152	Portal	YP_003347633.2	100	MCP	YP_003347636.1	100	-	-	-	-	-	-	-	-	-	-	-	-	-	-	-	-	-	-	-	-	-	-	-	-	-	-	-	Ad3	YP_003347638.1	100	Hc3	YP_003347639.1	100	-	-	-
KP36	NC_019781	-	Siphoviridae of Type1 (No Cluster Assigned)	TermL	YP_007173548.1	0	Portal	YP_007173549.1	100	MCP	YP_007173553.1	100	MTP	YP_007173559.1	7e-68	-	-	-	Ad1	YP_007173555.1	100	Hc1	YP_007173556.1	100	Tc1	YP_007173558.1	100	Ne1	YP_007173557.1	100	-	-	-	-	-	-	-	-	-	-	-	-	-	-	-	-	-	-
KPP10	NC_015272	-	Myoviridae of Type1 (Cluster 7)	TermL	YP_004306750.1	4e-83	Portal	YP_004306751.1	100	MCP	YP_004306755.1	100	-	-	-	Sheath	YP_004306760.1	100	Ad1	YP_004306756.1	100	Hc1	YP_004306758.1	100	Tc1	YP_004306759.1	96.75	Ne1	YP_004306757.1	100	-	-	-	-	-	-	-	-	-	-	-	-	-	-	-	-	-	-
KPP12	NC_019935	-	Myoviridae of Type1 (Cluster 7)	TermL	YP_007238156.1	0	Portal	YP_007238172.1	100	MCP	YP_007238178.1	100	-	-	-	Sheath	YP_007238184.1	100	Ad1	YP_007238180.1	100	Hc1	YP_007238181.1	100	Tc1	YP_007238182.1	100	Ne1	YP_007238183.1	100	-	-	-	-	-	-	-	-	-	-	-	-	-	-	-	-	-	-
KS10	NC_011216	-	Myoviridae of Type1 (Cluster 8)	TermL	YP_002221420.1	1e-167	Portal	YP_002221417.1	99.94	MCP	YP_002221447.1	100	-	-	-	Sheath	YP_002221453.1	100	Ad1	YP_002221449.1	99.57	-	-	-	Tc1	YP_002221451.1	100	Ne1	YP_002221450.1	100	-	-	-	-	-	-	-	-	-	-	-	-	-	-	-	-	-	-
KS14	NC_015273	-	Myoviridae of Type1 (Cluster 9)	TermL	YP_004306879.1	0	Portal	YP_004306880.1	100	MCP	YP_004306877.1	100	MTP	YP_004306859.1	5e-63	Sheath	YP_004306860.1	100	Ad1	YP_004306875.1	100	-	-	-	Tc1	YP_004306868.1	100	Ne1	YP_004306867.1	100	-	-	-	-	-	-	-	-	-	-	-	-	-	-	-	-	-	-
KS5	NC_015265	-	Myoviridae of Type1 (Cluster 9)	TermL	YP_004306409.1	0	Portal	YP_004306410.1	100	MCP	YP_004306407.1	100	MTP	YP_004306385.1	2e-54	Sheath	YP_004306386.1	100	Ad1	YP_004306405.1	100	-	-	-	Tc1	YP_004306397.1	100	Ne1	YP_004306396.1	100	-	-	-	-	-	-	-	-	-	-	-	-	-	-	-	-	-	-
KS9	NC_013055	-	Siphoviridae of Type1 (Cluster 3)	TermL	YP_003090178.1	4e-90	Portal	YP_003090179.1	100	MCP	YP_003090180.1	100	MTP	YP_003090186.1	3e-68	-	-	-	Ad1	YP_003090182.1	100	Hc1	YP_003090183.1	100	Tc1	YP_003090185.1	100	Ne1	YP_003090184.1	100	-	-	-	-	-	-	-	-	-	-	-	-	-	-	-	-	-	-
Konstantine	NC_011292	-	Siphoviridae of Type1 (No Cluster Assigned)	TermL	YP_002242062.1	0	Portal	YP_002242064.1	100	MCP	YP_002242077.1	90.1	MTP	YP_002242085.1	1e-112	-	-	-	Ad1	YP_002242079.1	100	Hc1	YP_002242080.1	100	Tc1	YP_002242082.1	100	Ne1	YP_002242081.1	100	-	-	-	-	-	-	-	-	-	-	-	-	-	-	-	-	-	-
Kostya	NC_011056	-	Siphoviridae of Type1 (Cluster 4)	TermL	YP_002014477.1	0	Portal	YP_002014479.1	100	MCP	YP_002014481.1	100	MTP	YP_002014487.1	1e-176	-	-	-	Ad1	YP_002014483.1	100	Hc1	YP_002014484.1	100	Tc1	YP_002014486.1	100	Ne1	YP_002014485.1	100	-	-	-	-	-	-	-	-	-	-	-	-	-	-	-	-	-	-
Kvp1	NC_011534	-	Podoviridae of Type3	TermL	YP_002308426.1	0	Portal	YP_002308410.1	100	MCP	YP_002308413.1	100	-	-	-	-	-	-	-	-	-	-	-	-	-	-	-	-	-	-	-	-	-	-	-	-	-	-	-	Ad3	YP_002308414.1	100	Hc3	YP_002308415.1	100	-	-	-
L13	NC_021317	-	Siphoviridae of Type1 (Cluster 5)	-	-	-	-	-	-	MCP	YP_008058271.1	100	MTP	YP_008058262.1	0	-	-	-	Ad1	YP_008058267.1	100	Hc1	YP_008058265.1	100	Tc1	YP_008058263.1	100	Ne1	YP_008058264.1	100	-	-	-	-	-	-	-	-	-	-	-	-	-	-	-	-	-	-
LBL3	NC_011165	-	Myoviridae of Type1 (Cluster 7)	TermL	YP_002154147.1	0	Portal	YP_002154160.1	100	MCP	YP_002154166.1	100	-	-	-	Sheath	YP_002154172.1	100	Ad1	YP_002154168.1	100	Hc1	YP_002154169.1	100	Tc1	YP_002154170.1	100	Ne1	YP_002154171.1	100	-	-	-	-	-	-	-	-	-	-	-	-	-	-	-	-	-	-
LF1	NC_019486	-	Siphoviridae of Type1 (Cluster 2)	TermL	YP_007003202.1	0	Portal	YP_007003204.1	100	MCP	YP_007003206.1	100	MTP	YP_007003211.1	2e-75	-	-	-	Ad1	YP_007003207.1	100	Hc1	YP_007003208.1	100	Tc1	YP_007003210.1	100	Ne1	YP_007003209.1	100	-	-	-	-	-	-	-	-	-	-	-	-	-	-	-	-	-	-
LIMElight	NC_019454	-	Podoviridae of Type3	TermL	YP_007002903.1	1e-153	Portal	YP_007002892.1	100	MCP	YP_007002894.1	100	-	-	-	-	-	-	-	-	-	-	-	-	-	-	-	-	-	-	-	-	-	-	-	-	-	-	-	Ad3	YP_007002896.1	100	Hc3	YP_007002897.1	100	-	-	-
LIMEzero	NC_015585	-	Podoviridae of Type3	TermL	YP_004539123.1	1e-125	Portal	YP_004539111.1	100	MCP	YP_004539113.1	100	-	-	-	-	-	-	-	-	-	-	-	-	-	-	-	-	-	-	-	-	-	-	-	-	-	-	-	Ad3	YP_004539114.1	100	Hc3	YP_004539115.1	100	-	-	-
LIT1	NC_013692	-	Podoviridae of Type3	TermL	YP_003358481.1	1e-161	Portal	YP_003358477.1	100	MCP	YP_003358474.1	100	-	-	-	-	-	-	-	-	-	-	-	-	-	-	-	-	-	-	-	-	-	-	-	-	-	-	-	Ad3	YP_003358480.1	100	-	-	-	-	-	-
LMA2	NC_011166	-	Myoviridae of Type1 (Cluster 7)	TermL	YP_002154236.1	0	Portal	YP_002154251.1	100	MCP	YP_002154257.1	100	-	-	-	Sheath	YP_002154263.1	100	Ad1	YP_002154259.1	100	Hc1	YP_002154260.1	100	Tc1	YP_002154261.1	100	Ne1	YP_002154262.1	100	-	-	-	-	-	-	-	-	-	-	-	-	-	-	-	-	-	-
LP-030-2	NC_021539	-	Siphoviridae of Type1 (Cluster 2)	TermL	YP_008126698.1	0	Portal	YP_008126699.1	100	MCP	YP_008126701.1	100	MTP	YP_008126707.1	1e-102	-	-	-	Ad1	YP_008126703.1	100	Hc1	YP_008126704.1	100	Tc1	YP_008126705.1	100	Ne1	YP_008126706.1	100	-	-	-	-	-	-	-	-	-	-	-	-	-	-	-	-	-	-
LUZ19	NC_010326	-	Podoviridae of Type3	TermL	YP_001671988.1	0	Portal	YP_001671975.1	100	MCP	YP_001671977.1	100	-	-	-	-	-	-	-	-	-	-	-	-	-	-	-	-	-	-	-	-	-	-	-	-	-	-	-	Ad3	YP_001671978.1	100	Hc3	YP_001671979.1	100	-	-	-
LUZ24	NC_010325	-	Podoviridae of Type3	TermL	YP_001671939.1	0	Portal	YP_001671938.1	100	MCP	YP_001671935.1	100	-	-	-	-	-	-	-	-	-	-	-	-	-	-	-	-	-	-	-	-	-	-	-	-	-	-	-	Ad3	YP_001671933.1	100	Hc3	YP_001671929.1	100	-	-	-
LUZ7	NC_013691	-	Podoviridae of Type3	TermL	YP_003358367.1	1e-151	Portal	YP_003358364.1	100	MCP	YP_003358361.1	100	-	-	-	-	-	-	-	-	-	-	-	-	-	-	-	-	-	-	-	-	-	-	-	-	-	-	-	Ad3	YP_003358366.1	100	-	-	-	-	-	-
Lb338-1	NC_012530	-	Myoviridae of Type1 (no Cluster assigned)	TermL	YP_002790770.1	1e-71	Portal	YP_002790785.1	100	MCP	YP_002790788.1	100	MTP	YP_002790795.1	8e-32	Sheath	YP_002790794.1	100	Ad1	YP_002790790.1	98.21	-	-	-	-	-	-	-	-	-	-	-	-	-	-	-	-	-	-	-	-	-	-	-	-	-	-	-
LeBron	NC_014461	-	Siphoviridae of Type1 (Cluster 10)	TermL	YP_003857135.1	6e-66	Portal	YP_003857136.1	100	MCP	YP_003857139.1	100	-	-	-	-	-	-	Ad1	YP_003857140.1	100	-	-	-	Tc1	YP_003857143.1	100	Ne1	YP_003857142.1	92.81	-	-	-	-	-	-	-	-	-	-	-	-	-	-	-	-	-	-
Lika	NC_021298	-	Siphoviridae of Type1 (Cluster 10)	TermL	YP_008050863.1	1e-116	Portal	YP_008050864.1	100	MCP	YP_008050867.1	100	MTP	YP_008050872.1	2e-21	-	-	-	Ad1	YP_008050868.1	100	Hc1	YP_008050869.1	99.91	Tc1	YP_008050871.1	97.33	Ne1	YP_008050870.1	100	-	-	-	-	-	-	-	-	-	-	-	-	-	-	-	-	-	-
Limestone	NC_019925	-	Myoviridae of Type2	TermL	YP_007237469.1	3e-80	Portal	YP_007237465.1	100	MCP	YP_007237460.1	100	MTP	YP_007237466.1	7e-17	Sheath	YP_007237468.1	100	-	-	-	-	-	-	-	-	-	-	-	-	Ad2	YP_007237476.1	100	Hc2	YP_007237473.1	100	Tc2	YP_007237472.1	100	-	-	-	-	-	-	-	-	-
Lj771	NC_010179	-	Myoviridae of Type1 (Cluster 1)	TermL	YP_001642371.1	0	Portal	YP_001642372.2	100	MCP	YP_001642376.1	100	MTP	YP_001642383.1	8e-85	Sheath	YP_001642382.1	100	Ad1	YP_001642377.1	100	Hc1	YP_001642378.1	100	Tc1	YP_001642380.1	100	Ne1	YP_001642379.1	100	-	-	-	-	-	-	-	-	-	-	-	-	-	-	-	-	-	-
Lmd1	NC_018273	-	Not assigned	TermL	YP_006560468.1	8e-45	Portal	YP_006560469.1	100	MCP	YP_006560471.1	100	-	-	-	-	-	-	-	-	-	Hc1	YP_006560473.1	75.08	-	-	-	-	-	-	-	-	-	-	-	-	-	-	-	-	-	-	-	-	-	-	-	-
Lockley	NC_011021	-	Siphoviridae of Type1 (Cluster 10)	TermL	YP_001994652.1	0	Portal	YP_001994653.1	100	MCP	YP_001994656.1	100	-	-	-	-	-	-	Ad1	YP_001994658.1	100	Hc1	YP_001994659.1	100	Tc1	YP_001994661.1	100	Ne1	YP_001994660.1	100	-	-	-	-	-	-	-	-	-	-	-	-	-	-	-	-	-	-
Lrm1	NC_011104	-	Siphoviridae of Type1 (Cluster 2)	TermL	YP_002117670.1	0	Portal	YP_002117672.1	100	MCP	YP_002117674.1	100	MTP	YP_002117679.1	1e-107	-	-	-	Ad1	YP_002117675.1	100	Hc1	YP_002117676.1	100	Tc1	YP_002117678.1	100	Ne1	YP_002117677.1	100	-	-	-	-	-	-	-	-	-	-	-	-	-	-	-	-	-	-
Lu11	NC_017972	-	Myoviridae (no Type assigned)	TermL	YP_006382718.1	3e-06	Portal	YP_006382719.1	99.92	MCP	YP_006382595.1	99.07	MTP	YP_006382590.1	2e-08	Sheath	YP_006382612.1	100	-	-	-	-	-	-	-	-	-	-	-	-	-	-	-	-	-	-	-	-	-	-	-	-	-	-	-	-	-	-
Lv-1	NC_011801	-	Siphoviridae of Type1 (Cluster 2)	TermL	YP_002455791.1	1e-139	Portal	YP_002455792.1	100	MCP	YP_002455793.1	100	MTP	YP_002455797.1	2e-31	-	-	-	-	-	-	Hc1	YP_002455794.1	100	Tc1	YP_002455796.1	100	Ne1	YP_002455795.1	100	-	-	-	-	-	-	-	-	-	-	-	-	-	-	-	-	-	-
Lw1	NC_021344	-	Myoviridae of Type2	TermL	YP_008060730.1	0	Portal	YP_008060733.1	100	MCP	YP_008060738.1	100	MTP	YP_008060732.1	7e-94	Sheath	YP_008060731.1	100	-	-	-	-	-	-	-	-	-	-	-	-	Ad2	YP_008060725.1	100	Hc2	YP_008060726.1	100	Tc2	YP_008060728.1	100	-	-	-	-	-	-	-	-	-
M	NC_019707	-	Not assigned	-	-	-	-	-	-	-	-	-	-	-	-	-	-	-	-	-	-	-	-	-	-	-	-	-	-	-	-	-	-	-	-	-	-	-	-	-	-	-	-	-	-	-	-	-
M102	NC_012884	-	Siphoviridae of Type1 (Cluster 2)	TermL	YP_002995460.1	1e-138	Portal	YP_002995461.1	100	MCP	YP_002995463.1	100	MTP	YP_002995468.1	2e-37	-	-	-	Ad1	YP_002995464.1	97.54	Hc1	YP_002995465.1	99.33	Tc1	YP_002995467.1	100	Ne1	YP_002995466.1	100	-	-	-	-	-	-	-	-	-	-	-	-	-	-	-	-	-	-
MED4-117	NC_020857	-	Siphoviridae of Type1 (Cluster 5)	TermL	YP_007675349.1	7e-52	Portal	YP_007675348.1	100	MCP	YP_007675339.1	100	-	-	-	-	-	-	Ad1	YP_007675337.1	100	Hc1	YP_007675335.1	100	Tc1	YP_007675333.1	99.95	Ne1	YP_007675334.1	98.43	-	-	-	-	-	-	-	-	-	-	-	-	-	-	-	-	-	-
MED4-184	NC_020847	-	Siphoviridae of Type1 (Cluster 5)	TermL	YP_007674073.1	7e-52	Portal	YP_007674074.1	100	MCP	YP_007674082.1	100	-	-	-	-	-	-	Ad1	YP_007674084.1	100	Hc1	YP_007674086.1	100	Tc1	YP_007674088.1	99.95	Ne1	YP_007674087.1	98.43	-	-	-	-	-	-	-	-	-	-	-	-	-	-	-	-	-	-
MED4-213	NC_020845	-	Myoviridae of Type2	TermL	YP_007673755.1	0	Portal	YP_007673752.1	100	MCP	YP_007673748.1	100	MTP	YP_007673753.1	3e-38	Sheath	YP_007673754.1	100	-	-	-	-	-	-	-	-	-	-	-	-	Ad2	YP_007673763.1	100	Hc2	YP_007673762.1	100	Tc2	YP_007673761.1	100	-	-	-	-	-	-	-	-	-
MG-B1	NC_021336	-	Podoviridae of Type4	-	-	-	Portal	YP_008060118.1	100	MCP	YP_008060116.1	100	-	-	-	-	-	-	-	-	-	-	-	-	-	-	-	-	-	-	-	-	-	-	-	-	-	-	-	-	-	-	-	-	-	Ad4	YP_008060119.1	100
MP1412	NC_018282	-	Siphoviridae of Type1 (Cluster 5)	TermL	YP_006561058.1	0	Portal	YP_006561059.1	100	MCP	YP_006561063.1	100	MTP	YP_006561073.1	0	-	-	-	Ad1	YP_006561070.1	100	Hc1	YP_006561071.1	100	Tc1	YP_006561072.1	100	Ne1	YP_006561075.1	100	-	-	-	-	-	-	-	-	-	-	-	-	-	-	-	-	-	-
MP29	NC_011613	-	Siphoviridae of Type1 (Cluster 8)	TermL	YP_002332450.1	0	Portal	YP_002332451.1	100	MCP	YP_002332458.1	100	MTP	YP_002332464.1	1e-147	-	-	-	Ad1	YP_002332461.1	100	-	-	-	Tc1	YP_002332462.1	100	Ne1	YP_002332453.1	100	-	-	-	-	-	-	-	-	-	-	-	-	-	-	-	-	-	-
MP38	NC_011611	-	Siphoviridae of Type1 (Cluster 8)	TermL	YP_002332340.1	0	Portal	YP_002332341.1	100	MCP	YP_002332345.1	100	MTP	YP_002332351.1	1e-147	-	-	-	Ad1	YP_002332348.1	100	-	-	-	Tc1	YP_002332349.1	100	Ne1	YP_002332343.1	100	-	-	-	-	-	-	-	-	-	-	-	-	-	-	-	-	-	-
MP42	NC_018274	-	Siphoviridae of Type1 (Cluster 8)	TermL	YP_006560525.1	0	Portal	YP_006560526.1	100	MCP	YP_006560532.1	100	MTP	YP_006560538.1	1e-147	-	-	-	Ad1	YP_006560535.1	100	-	-	-	Tc1	YP_006560536.1	100	Ne1	YP_006560528.1	100	-	-	-	-	-	-	-	-	-	-	-	-	-	-	-	-	-	-
MSW-3	NC_020082	-	Myoviridae of Type1 (Cluster 7)	TermL	YP_007348915.1	1e-115	Portal	YP_007348917.1	100	MCP	YP_007348928.1	100	-	-	-	Sheath	YP_007348938.1	100	Ad1	YP_007348934.1	100	Hc1	YP_007348936.1	98.29	Tc1	YP_007348937.1	99.68	Ne1	YP_007348935.1	100	-	-	-	-	-	-	-	-	-	-	-	-	-	-	-	-	-	-
Min27	NC_010237	-	Podoviridae of Type3	TermL	YP_001648943.1	0	Portal	YP_001648945.1	100	MCP	YP_001648947.1	100	-	-	-	-	-	-	-	-	-	-	-	-	-	-	-	-	-	-	-	-	-	-	-	-	-	-	-	Ad3	YP_001648951.1	100	Hc3	YP_001648955.1	100	-	-	-
MmP1	NC_011085	-	Podoviridae of Type3	TermL	YP_002048670.1	0	Portal	YP_002048655.1	100	MCP	YP_002048657.1	100	-	-	-	-	-	-	-	-	-	-	-	-	-	-	-	-	-	-	-	-	-	-	-	-	-	-	-	Ad3	YP_002048659.1	100	Hc3	YP_002048660.1	100	-	-	-
Murphy	NC_021305	-	Siphoviridae of Type1 (Cluster 4)	TermL	YP_008051487.1	0	Portal	YP_008051489.1	100	MCP	YP_008051491.1	100	MTP	YP_008051497.1	0	-	-	-	Ad1	YP_008051493.1	100	Hc1	YP_008051494.1	100	Tc1	YP_008051496.1	100	Ne1	YP_008051495.1	100	-	-	-	-	-	-	-	-	-	-	-	-	-	-	-	-	-	-
My1	NC_018837	-	Siphoviridae of Type1 (Cluster 4)	TermL	YP_006906397.1	0	Portal	YP_006906396.1	100	MCP	YP_006906393.1	100	-	-	-	-	-	-	Ad1	YP_006906392.1	100	-	-	-	Tc1	YP_006906390.1	100	-	-	-	-	-	-	-	-	-	-	-	-	-	-	-	-	-	-	-	-	-
Myrna	NC_011273	-	Myoviridae (no Type assigned)	TermL	YP_002225123.1	0	Portal	YP_002225000.1	99.94	MCP	YP_002225010.1	98.79	-	-	-	Sheath	YP_002225033.1	100	-	-	-	-	-	-	-	-	-	Ne1	YP_002225031.1	78.46	-	-	-	-	-	-	-	-	-	-	-	-	-	-	-	-	-	-
N4	NC_013651	-	Podoviridae of Type3	TermL	YP_003347946.1	0	Portal	YP_003347930.1	100	MCP	YP_003347932.1	100	-	-	-	-	-	-	-	-	-	-	-	-	-	-	-	-	-	-	-	-	-	-	-	-	-	-	-	Ad3	YP_003347933.1	100	Hc3	YP_003347934.1	100	-	-	-
NATL1A-7	NC_016658	-	Podoviridae of Type3	TermL	YP_005087496.1	0	Portal	YP_005087461.1	100	MCP	YP_005087453.1	100	-	-	-	-	-	-	-	-	-	-	-	-	-	-	-	-	-	-	-	-	-	-	-	-	-	-	-	Ad3	YP_005087450.1	100	Hc3	YP_005087449.1	100	-	-	-
NATL2A-133	NC_016659	-	Podoviridae of Type3	-	-	-	Portal	YP_005087549.1	100	MCP	YP_005087541.1	100	-	-	-	-	-	-	-	-	-	-	-	-	-	-	-	-	-	-	-	-	-	-	-	-	-	-	-	Ad3	YP_005087540.1	100	Hc3	YP_005087539.1	100	-	-	-
NBR1	NC_016569	-	Siphoviridae of Type1 (Cluster 4)	TermL	YP_004957638.1	3e-65	Portal	YP_004957640.1	100	MCP	YP_004957643.1	100	MTP	YP_004957649.1	3e-07	-	-	-	Ad1	YP_004957645.1	100	Hc1	YP_004957646.1	99.71	Tc1	YP_004957648.1	99.79	-	-	-	-	-	-	-	-	-	-	-	-	-	-	-	-	-	-	-	-	-
NCTC12673	NC_015464	-	Myoviridae of Type2	-	-	-	Portal	YP_004421631.1	100	MCP	YP_004421627.1	100	MTP	YP_004421591.1	2e-22	Sheath	YP_004421614.1	100	-	-	-	-	-	-	-	-	-	-	-	-	Ad2	YP_004421633.1	100	Hc2	YP_004421675.1	100	Tc2	YP_004421677.1	100	-	-	-	-	-	-	-	-	-
NF5	NC_015252	-	Siphoviridae of Type1 (Cluster 1)	TermL	YP_004301277.1	0	Portal	YP_004301278.1	100	MCP	YP_004301282.1	100	MTP	YP_004301287.1	1e-58	-	-	-	Ad1	YP_004301283.1	100	Hc1	YP_004301284.1	100	Tc1	YP_004301286.1	100	Ne1	YP_004301285.1	100	-	-	-	-	-	-	-	-	-	-	-	-	-	-	-	-	-	-
NH-4	NC_019451	-	Myoviridae of Type1 (Cluster 7)	TermL	YP_007002550.1	0	Portal	YP_007002565.1	100	MCP	YP_007002571.1	100	-	-	-	Sheath	YP_007002577.1	100	Ad1	YP_007002573.1	100	Hc1	YP_007002574.1	100	Tc1	YP_007002575.1	100	Ne1	YP_007002576.1	100	-	-	-	-	-	-	-	-	-	-	-	-	-	-	-	-	-	-
NJ01	NC_018835	-	Podoviridae of Type3	TermL	YP_006906086.1	1e-88	Portal	YP_006906087.1	100	MCP	YP_006906090.1	99.53	-	-	-	-	-	-	-	-	-	-	-	-	-	-	-	-	-	-	-	-	-	-	-	-	-	-	-	Ad3	YP_006906091.1	100	Hc3	YP_006906096.1	100	-	-	-
Newman	NC_021310	-	Siphoviridae of Type1 (Cluster 4)	TermL	YP_008052079.1	0	Portal	YP_008052085.1	100	-	-	-	-	-	-	-	-	-	Ad1	YP_008052099.1	100	-	-	-	Tc1	YP_008052100.1	100	Ne1	YP_008052102.1	100	-	-	-	-	-	-	-	-	-	-	-	-	-	-	-	-	-	-
Nigel	NC_011044	-	Siphoviridae of Type1 (Cluster 4)	TermL	YP_002003843.1	0	Portal	YP_002003846.1	100	-	-	-	-	-	-	-	-	-	Ad1	YP_002003857.1	100	-	-	-	Tc1	YP_002003858.1	100	Ne1	YP_002003860.1	100	-	-	-	-	-	-	-	-	-	-	-	-	-	-	-	-	-	-
O157:H7	NC_016570	-	Myoviridae of Type2	TermL	YP_004957856.1	6e-82	Portal	YP_004957852.1	100	MCP	YP_004957847.1	100	MTP	YP_004957853.1	3e-17	Sheath	YP_004957855.1	100	-	-	-	-	-	-	-	-	-	-	-	-	Ad2	YP_004957860.1	100	Hc2	YP_004957859.1	100	Tc2	YP_004957858.1	100	-	-	-	-	-	-	-	-	-
OBP	NC_016571	-	Myoviridae (no Type assigned)	TermL	YP_004957913.1	1e-169	-	-	-	MCP	YP_004958151.1	100	-	-	-	Sheath	YP_004957909.1	100	-	-	-	-	-	-	-	-	-	-	-	-	-	-	-	-	-	-	-	-	-	-	-	-	-	-	-	-	-	-
P-GSP1	NC_020878	-	Podoviridae of Type3	TermL	YP_007677685.1	0	Portal	YP_007677714.1	100	MCP	YP_007677710.1	100	-	-	-	-	-	-	-	-	-	-	-	-	-	-	-	-	-	-	-	-	-	-	-	-	-	-	-	Ad3	YP_007677709.1	100	Hc3	YP_007677708.1	100	-	-	-
P-HM1	NC_015280	-	Myoviridae of Type2	TermL	YP_004322538.1	0	Portal	YP_004322541.1	100	MCP	YP_004322545.1	100	MTP	YP_004322540.1	5e-38	Sheath	YP_004322539.1	100	-	-	-	-	-	-	-	-	-	-	-	-	Ad2	YP_004322530.1	100	Hc2	YP_004322531.1	100	Tc2	YP_004322532.1	100	-	-	-	-	-	-	-	-	-
P-HM2	NC_015284	-	Myoviridae of Type2	TermL	YP_004323484.1	0	Portal	YP_004323487.1	100	MCP	YP_004323491.1	100	MTP	YP_004323486.1	1e-37	Sheath	YP_004323485.1	100	-	-	-	-	-	-	-	-	-	-	-	-	Ad2	YP_004323476.1	100	Hc2	YP_004323477.1	100	Tc2	YP_004323478.1	100	-	-	-	-	-	-	-	-	-
P-RSM1	NC_021071	-	Myoviridae of Type2	TermL	YP_007877741.1	0	Portal	YP_007877738.1	100	MCP	YP_007877734.1	100	MTP	YP_007877739.1	3e-62	Sheath	YP_007877740.1	100	-	-	-	-	-	-	-	-	-	-	-	-	Ad2	YP_007877756.1	100	Hc2	YP_007877755.1	100	Tc2	YP_007877754.1	100	-	-	-	-	-	-	-	-	-
P-RSM4	NC_015283	-	Myoviridae of Type2	TermL	YP_004323261.1	0	Portal	YP_004323264.1	100	MCP	YP_004323268.1	100	MTP	YP_004323263.1	1e-96	Sheath	YP_004323262.1	100	-	-	-	-	-	-	-	-	-	-	-	-	Ad2	YP_004323243.1	100	Hc2	YP_004323244.1	100	Tc2	YP_004323245.1	100	-	-	-	-	-	-	-	-	-
P-RSM6	NC_020855	-	Myoviridae of Type2	TermL	YP_007675141.1	0	Portal	YP_007675137.1	100	MCP	YP_007675133.1	100	MTP	YP_007675138.1	5e-44	Sheath	YP_007675139.1	100	-	-	-	-	-	-	-	-	-	-	-	-	Ad2	YP_007675156.1	100	Hc2	YP_007675155.1	100	Tc2	YP_007675154.1	100	-	-	-	-	-	-	-	-	-
P-SSM3	NC_021559	-	Myoviridae of Type2	-	-	-	Portal	YP_008129949.1	100	MCP	YP_008129953.1	100	MTP	YP_008129948.1	1e-108	Sheath	YP_008129947.1	100	-	-	-	-	-	-	-	-	-	-	-	-	Ad2	YP_008129935.1	100	Hc2	YP_008129936.1	100	Tc2	YP_008129937.1	100	-	-	-	-	-	-	-	-	-
P-SSM7	NC_015290	-	Myoviridae of Type2	TermL	YP_004324947.1	0	Portal	YP_004324951.1	100	MCP	YP_004324955.1	100	MTP	YP_004324950.1	2e-94	Sheath	YP_004324948.1	100	-	-	-	-	-	-	-	-	-	-	-	-	Ad2	YP_004324930.1	100	Hc2	YP_004324931.1	100	Tc2	YP_004324932.1	100	-	-	-	-	-	-	-	-	-
P-SSP10	NC_020835	-	Podoviridae of Type3	TermL	YP_007672692.1	0	Portal	YP_007672669.1	100	MCP	YP_007672661.1	100	-	-	-	-	-	-	-	-	-	-	-	-	-	-	-	-	-	-	-	-	-	-	-	-	-	-	-	Ad3	YP_007672660.1	100	Hc3	YP_007672659.1	100	-	-	-
P-SSP2	NC_016656	-	Podoviridae of Type3	TermL	YP_005087347.1	0	Portal	YP_005087376.1	100	MCP	YP_005087382.1	100	-	-	-	-	-	-	-	-	-	-	-	-	-	-	-	-	-	-	-	-	-	-	-	-	-	-	-	Ad3	YP_005087384.1	100	Hc3	YP_005087385.1	100	-	-	-
P-SSP3	NC_020874	-	Podoviridae of Type3	TermL	YP_007677139.1	0	Portal	YP_007677167.1	100	MCP	YP_007677161.1	100	-	-	-	-	-	-	-	-	-	-	-	-	-	-	-	-	-	-	-	-	-	-	-	-	-	-	-	Ad3	YP_007677159.1	100	Hc3	YP_007677158.1	100	-	-	-
P087	NC_012663	-	Not assigned	-	-	-	Portal	YP_002875725.1	98.89	MCP	YP_002875730.1	100	-	-	-	-	-	-	Ad1	YP_002875732.1	78.87	-	-	-	-	-	-	-	-	-	-	-	-	-	-	-	-	-	-	-	-	-	-	-	-	-	-	-
P1.1	NC_018842	-	Siphoviridae of Type1 (Cluster 10)	TermL	YP_006906589.1	0	Portal	YP_006906590.1	100	MCP	YP_006906593.1	100	MTP	YP_006906598.1	1e-108	-	-	-	Ad1	YP_006906594.1	100	Hc1	YP_006906595.1	100	Tc1	YP_006906597.1	100	Ne1	YP_006906596.1	100	-	-	-	-	-	-	-	-	-	-	-	-	-	-	-	-	-	-
P100D	NC_018852	-	Siphoviridae of Type1 (Cluster 10)	TermL	YP_006907131.1	0	Portal	YP_006907132.1	100	MCP	YP_006907135.1	100	MTP	YP_006907140.1	1e-105	-	-	-	Ad1	YP_006907136.1	100	Hc1	YP_006907137.1	100	Tc1	YP_006907139.1	100	Ne1	YP_006907138.1	100	-	-	-	-	-	-	-	-	-	-	-	-	-	-	-	-	-	-
P100_1	NC_018840	-	Siphoviridae of Type1 (Cluster 10)	TermL	YP_006906495.1	0	Portal	YP_006906496.1	100	MCP	YP_006906499.1	100	MTP	YP_006906504.1	1e-105	-	-	-	Ad1	YP_006906500.1	100	Hc1	YP_006906501.1	100	Tc1	YP_006906503.1	100	Ne1	YP_006906502.1	100	-	-	-	-	-	-	-	-	-	-	-	-	-	-	-	-	-	-
P100_A	NC_018838	-	Siphoviridae of Type1 (Cluster 10)	TermL	YP_006906403.1	0	Portal	YP_006906404.1	100	MCP	YP_006906407.1	100	MTP	YP_006906412.1	1e-105	-	-	-	Ad1	YP_006906408.1	100	Hc1	YP_006906409.1	100	Tc1	YP_006906411.1	100	Ne1	YP_006906410.1	100	-	-	-	-	-	-	-	-	-	-	-	-	-	-	-	-	-	-
P101A	NC_018841	-	Siphoviridae of Type1 (Cluster 10)	TermL	YP_006906542.1	0	Portal	YP_006906543.1	100	MCP	YP_006906546.1	100	MTP	YP_006906551.1	1e-104	-	-	-	Ad1	YP_006906547.1	100	Hc1	YP_006906548.1	100	Tc1	YP_006906550.1	100	Ne1	YP_006906549.1	100	-	-	-	-	-	-	-	-	-	-	-	-	-	-	-	-	-	-
P104A	NC_018845	-	Siphoviridae of Type1 (Cluster 10)	TermL	YP_006906774.1	0	Portal	YP_006906775.1	100	MCP	YP_006906778.1	100	MTP	YP_006906783.1	1e-104	-	-	-	Ad1	YP_006906779.1	100	Hc1	YP_006906780.1	100	Tc1	YP_006906782.1	100	Ne1	YP_006906781.1	100	-	-	-	-	-	-	-	-	-	-	-	-	-	-	-	-	-	-
P105	NC_018849	-	Siphoviridae of Type1 (Cluster 10)	TermL	YP_006906999.1	0	Portal	YP_006907000.1	100	MCP	YP_006907003.1	100	MTP	YP_006907008.1	1e-107	-	-	-	Ad1	YP_006907004.1	100	Hc1	YP_006907005.1	100	Tc1	YP_006907007.1	100	Ne1	YP_006907006.1	100	-	-	-	-	-	-	-	-	-	-	-	-	-	-	-	-	-	-
P12024L	NC_018272	-	Not assigned	TermL	YP_006560438.1	8e-43	Portal	YP_006560405.1	100	MCP	YP_006560401.1	99.8	-	-	-	-	-	-	-	-	-	-	-	-	-	-	-	Ne1	YP_006560442.1	96.84	-	-	-	-	-	-	-	-	-	-	-	-	-	-	-	-	-	-
P12024S	NC_018271	-	Not assigned	TermL	YP_006560377.1	1e-42	Portal	YP_006560346.1	100	MCP	YP_006560342.1	99.86	-	-	-	-	-	-	-	-	-	-	-	-	-	-	-	Ne1	YP_006560382.1	98.47	-	-	-	-	-	-	-	-	-	-	-	-	-	-	-	-	-	-
P12026	NC_018269	-	Siphoviridae of Type1 (Cluster 3)	TermL	YP_006560240.1	1e-125	Portal	YP_006560243.1	100	MCP	YP_006560245.1	100	-	-	-	-	-	-	Ad1	YP_006560247.1	100	Hc1	YP_006560248.1	100	Tc1	YP_006560250.1	100	Ne1	YP_006560249.1	100	-	-	-	-	-	-	-	-	-	-	-	-	-	-	-	-	-	-
P12053L	NC_018280	-	Podoviridae of Type3	TermL	YP_006560938.1	0	Portal	YP_006560937.1	100	MCP	YP_006560934.1	100	-	-	-	-	-	-	-	-	-	-	-	-	-	-	-	-	-	-	-	-	-	-	-	-	-	-	-	Ad3	YP_006560932.1	100	Hc3	YP_006560930.1	100	-	-	-
P13374	NC_018846	-	Podoviridae of Type3	TermL	YP_006906874.1	0	Portal	YP_006906875.1	100	MCP	YP_006906877.1	100	-	-	-	-	-	-	-	-	-	-	-	-	-	-	-	-	-	-	-	-	-	-	-	-	-	-	-	Ad3	YP_006906880.1	100	Hc3	YP_006906884.1	100	-	-	-
P14.4	NC_018839	-	Siphoviridae of Type1 (Cluster 10)	TermL	YP_006906448.1	0	Portal	YP_006906449.1	100	MCP	YP_006906452.1	100	MTP	YP_006906457.1	1e-107	-	-	-	Ad1	YP_006906453.1	100	Hc1	YP_006906454.1	100	Tc1	YP_006906456.1	100	Ne1	YP_006906455.1	100	-	-	-	-	-	-	-	-	-	-	-	-	-	-	-	-	-	-
P23-77	NC_013197	-	Not assigned	-	-	-	-	-	-	-	-	-	-	-	-	-	-	-	-	-	-	-	-	-	-	-	-	-	-	-	-	-	-	-	-	-	-	-	-	-	-	-	-	-	-	-	-	-
P2559S	NC_018276	-	Not assigned	TermL	YP_006560621.1	1e-20	Portal	YP_006560631.1	98.93	MCP	YP_006560633.1	92.93	-	-	-	-	-	-	-	-	-	-	-	-	-	-	-	Ne1	YP_006560637.1	95.44	-	-	-	-	-	-	-	-	-	-	-	-	-	-	-	-	-	-
P40	NC_011308	-	Siphoviridae of Type1 (No Cluster Assigned)	TermL	YP_002261418.1	1e-117	Portal	YP_002261419.1	100	MCP	YP_002261422.1	100	MTP	YP_002261427.1	5e-94	-	-	-	Ad1	YP_002261423.1	100	Hc1	YP_002261424.1	100	Tc1	YP_002261426.1	100	Ne1	YP_002261425.1	100	-	-	-	-	-	-	-	-	-	-	-	-	-	-	-	-	-	-
P70	NC_018831	-	Siphoviridae of Type1 (Cluster 1)	TermL	YP_006905872.1	3e-94	Portal	YP_006905873.1	100	MCP	YP_006905876.1	100	MTP	YP_006905884.1	2e-18	-	-	-	Ad1	YP_006905879.1	100	-	-	-	Tc1	YP_006905882.1	100	Ne1	YP_006905881.1	97.22	-	-	-	-	-	-	-	-	-	-	-	-	-	-	-	-	-	-
P793	NC_020880	-	Not assigned	TermL	YP_007677969.1	4e-45	Portal	YP_007677970.1	100	MCP	YP_007677971.1	100	-	-	-	-	-	-	-	-	-	Hc1	YP_007677974.1	70.72	-	-	-	-	-	-	-	-	-	-	-	-	-	-	-	-	-	-	-	-	-	-	-	-
P9.1	NC_018834	-	Siphoviridae of Type1 (Cluster 10)	TermL	YP_006906028.1	0	Portal	YP_006906029.1	100	MCP	YP_006906032.1	100	MTP	YP_006906037.1	1e-104	-	-	-	Ad1	YP_006906033.1	100	Hc1	YP_006906034.1	100	Tc1	YP_006906036.1	100	Ne1	YP_006906035.1	100	-	-	-	-	-	-	-	-	-	-	-	-	-	-	-	-	-	-
P954	NC_013195	-	Siphoviridae of Type1 (Cluster 2)	TermL	YP_003169677.1	0	Portal	YP_003169678.1	100	MCP	YP_003169680.1	100	MTP	YP_003169686.1	1e-120	-	-	-	Ad1	YP_003169682.1	100	Hc1	YP_003169683.1	100	Tc1	YP_003169685.1	100	Ne1	YP_003169684.1	100	-	-	-	-	-	-	-	-	-	-	-	-	-	-	-	-	-	-
PAD20	NC_015454	-	Siphoviridae of Type1 (Cluster 10)	TermL	YP_004414753.1	0	Portal	YP_004414754.1	100	MCP	YP_004414757.1	100	MTP	YP_004414762.1	1e-106	-	-	-	Ad1	YP_004414758.1	100	Hc1	YP_004414759.1	100	Tc1	YP_004414761.1	100	Ne1	YP_004414760.1	100	-	-	-	-	-	-	-	-	-	-	-	-	-	-	-	-	-	-
PAJU2	NC_011373	-	Siphoviridae of Type1 (Cluster 3)	TermL	YP_002284336.1	1e-128	Portal	YP_002284340.1	100	MCP	YP_002284337.1	100	MTP	YP_002284349.1	2e-35	-	-	-	Ad1	YP_002284342.1	100	Hc1	YP_002284343.1	100	Tc1	YP_002284348.1	100	Ne1	YP_002284347.1	100	-	-	-	-	-	-	-	-	-	-	-	-	-	-	-	-	-	-
PAK_P1	NC_015294	-	Myoviridae of Type1 (Cluster 7)	TermL	YP_004327194.1	1e-83	Portal	YP_004327195.1	100	MCP	YP_004327199.1	100	-	-	-	Sheath	YP_004327204.1	100	Ad1	YP_004327200.1	100	Hc1	YP_004327202.1	100	Tc1	YP_004327203.1	97.08	Ne1	YP_004327201.1	100	-	-	-	-	-	-	-	-	-	-	-	-	-	-	-	-	-	-
PAS50	NC_015453	-	Siphoviridae of Type1 (Cluster 10)	TermL	YP_004414707.1	0	Portal	YP_004414708.1	100	MCP	YP_004414711.1	100	MTP	YP_004414716.1	1e-108	-	-	-	Ad1	YP_004414712.1	100	Hc1	YP_004414713.1	100	Tc1	YP_004414715.1	100	Ne1	YP_004414714.1	100	-	-	-	-	-	-	-	-	-	-	-	-	-	-	-	-	-	-
PAU	NC_019521	-	Myoviridae of Type2	TermL	YP_007006694.1	1e-57	Portal	YP_007006754.1	100	MCP	YP_007006763.1	98.56	-	-	-	Sheath	YP_007006697.1	100	-	-	-	-	-	-	-	-	-	-	-	-	Ad2	YP_007006870.1	100	Hc2	YP_007006695.1	100	-	-	-	-	-	-	-	-	-	-	-	-
PB1	NC_011810	-	Myoviridae of Type1 (Cluster 7)	TermL	YP_002455934.1	0	Portal	YP_002455948.1	100	MCP	YP_002455954.1	100	-	-	-	Sheath	YP_002455960.1	100	Ad1	YP_002455956.1	100	Hc1	YP_002455957.1	100	Tc1	YP_002455958.1	100	Ne1	YP_002455959.1	100	-	-	-	-	-	-	-	-	-	-	-	-	-	-	-	-	-	-
PBC1	NC_017976	-	Siphoviridae of Type1 (Cluster 1)	TermL	YP_006383455.1	1e-163	Portal	YP_006383458.1	100	MCP	YP_006383461.1	100	MTP	YP_006383467.1	3e-23	-	-	-	Ad1	YP_006383463.1	100	Hc1	YP_006383464.1	100	Tc1	YP_006383466.1	99.89	Ne1	YP_006383465.1	100	-	-	-	-	-	-	-	-	-	-	-	-	-	-	-	-	-	-
PE226	NC_015297	-	Not assigned	-	-	-	-	-	-	-	-	-	-	-	-	-	-	-	-	-	-	-	-	-	-	-	-	-	-	-	-	-	-	-	-	-	-	-	-	-	-	-	-	-	-	-	-	-
PEi2	NC_021342	-	Myoviridae of Type1 (Cluster 7)	TermL	YP_008060405.1	1e-116	Portal	YP_008060407.1	100	MCP	YP_008060416.1	100	-	-	-	Sheath	YP_008060429.1	100	Ad1	YP_008060425.1	100	Hc1	YP_008060427.1	98.34	Tc1	YP_008060428.1	99.67	Ne1	YP_008060426.1	100	-	-	-	-	-	-	-	-	-	-	-	-	-	-	-	-	-	-
PEp14	NC_016767	-	Podoviridae of Type3	TermL	YP_005098407.1	1e-168	Portal	YP_005098411.1	100	MCP	YP_005098414.1	100	-	-	-	-	-	-	-	-	-	-	-	-	-	-	-	-	-	-	-	-	-	-	-	-	-	-	-	Ad3	YP_005098417.1	100	Hc3	YP_005098425.1	100	-	-	-
PG1	NC_021558	-	Siphoviridae of Type1 (Cluster 6)	-	-	-	Portal	YP_008129867.1	100	MCP	YP_008129868.1	100	MTP	YP_008129875.1	4e-07	-	-	-	Ad1	YP_008129871.1	98.42	Hc1	YP_008129872.1	100	Tc1	YP_008129874.1	99.55	Ne1	YP_008129873.1	100	-	-	-	-	-	-	-	-	-	-	-	-	-	-	-	-	-	-
PH10	NC_012756	-	Siphoviridae of Type1 (Cluster 2)	TermL	YP_002925165.1	1e-173	Portal	YP_002925167.1	100	MCP	YP_002925169.1	100	MTP	YP_002925175.1	5e-44	-	-	-	Ad1	YP_002925171.1	100	Hc1	YP_002925172.1	100	Tc1	YP_002925174.1	100	Ne1	YP_002925173.1	100	-	-	-	-	-	-	-	-	-	-	-	-	-	-	-	-	-	-
PH15	NC_010945	-	Siphoviridae of Type1 (Cluster 1)	TermL	YP_001974359.1	1e-170	Portal	YP_001974360.1	100	MCP	YP_001974363.1	100	MTP	YP_001974370.1	7e-48	-	-	-	Ad1	YP_001974366.1	100	Hc1	YP_001974367.1	100	Tc1	YP_001974369.1	100	Ne1	YP_001974368.1	100	-	-	-	-	-	-	-	-	-	-	-	-	-	-	-	-	-	-
PM1	NC_020883	-	Siphoviridae of Type1 (Cluster 1)	TermL	YP_007678077.1	6e-46	Portal	YP_007678082.1	100	MCP	YP_007678088.1	100	-	-	-	-	-	-	Ad1	YP_007678090.1	93.11	Hc1	YP_007678091.1	87.97	Tc1	YP_007678093.1	96.97	Ne1	YP_007678092.1	100	-	-	-	-	-	-	-	-	-	-	-	-	-	-	-	-	-	-
PP1	NC_019542	-	Podoviridae of Type3	TermL	YP_007010685.1	0	Portal	YP_007010674.1	100	MCP	YP_007010676.1	100	-	-	-	-	-	-	-	-	-	-	-	-	-	-	-	-	-	-	-	-	-	-	-	-	-	-	-	Ad3	YP_007010677.1	100	Hc3	YP_007010678.1	100	-	-	-
PSS2	NC_013021	-	Undefined (Mixed Types)	TermL	YP_003084146.1	5e-61	Portal	YP_003084169.1	100	MCP	YP_003084236.1	100	-	-	-	-	-	-	-	-	-	-	-	-	-	-	-	Ne1	YP_003084207.1	98.37	-	-	-	Hc2	YP_003084232.1	99.15	-	-	-	-	-	-	-	-	-	-	-	-
PT2	NC_011107	-	Podoviridae of Type3	TermL	YP_002117828.1	0	Portal	YP_002117815.1	100	MCP	YP_002117817.1	100	-	-	-	-	-	-	-	-	-	-	-	-	-	-	-	-	-	-	-	-	-	-	-	-	-	-	-	Ad3	YP_002117818.1	100	Hc3	YP_002117819.1	100	-	-	-
PT5	NC_011105	-	Podoviridae of Type3	TermL	YP_002117769.1	0	Portal	YP_002117756.1	100	MCP	YP_002117758.1	100	-	-	-	-	-	-	-	-	-	-	-	-	-	-	-	-	-	-	-	-	-	-	-	-	-	-	-	Ad3	YP_002117759.1	100	Hc3	YP_002117760.1	100	-	-	-
PVP-SE1	NC_016071	-	Myoviridae of Type1 (Cluster 7)	TermL	YP_004893882.1	6e-70	Portal	YP_004893881.1	100	MCP	YP_004893877.1	100	-	-	-	Sheath	YP_004893867.1	100	Ad1	YP_004893871.1	85.32	Hc1	YP_004893869.1	96.01	Tc1	YP_004893868.1	95.03	Ne1	YP_004893870.1	100	-	-	-	-	-	-	-	-	-	-	-	-	-	-	-	-	-	-
PWH3a-P1	NC_020863	-	Myoviridae of Type1 (Cluster 8)	TermL	YP_007676020.1	1e-74	Portal	YP_007676021.1	100	MCP	YP_007675943.1	100	-	-	-	Sheath	YP_007676052.1	100	Ad1	YP_007676029.1	87.1	Hc1	YP_007676050.1	71.3	-	-	-	Ne1	YP_007676047.1	100	-	-	-	-	-	-	-	-	-	-	-	-	-	-	-	-	-	-
PaP1	NC_019913	-	Myoviridae of Type1 (Cluster 7)	TermL	YP_007236457.1	1e-83	Portal	YP_007236458.1	100	MCP	YP_007236462.1	100	-	-	-	Sheath	YP_007236467.1	100	Ad1	YP_007236463.1	100	Hc1	YP_007236465.1	100	Tc1	YP_007236466.1	97.03	Ne1	YP_007236464.1	99.95	-	-	-	-	-	-	-	-	-	-	-	-	-	-	-	-	-	-
PaV-LD	NC_016564	-	Siphoviridae of Type1 (Cluster 7)	TermL	YP_004957326.1	5e-92	Portal	YP_004957330.1	100	MCP	YP_004957346.1	100	-	-	-	-	-	-	Ad1	YP_004957348.1	100	-	-	-	-	-	-	Ne1	YP_004957342.1	100	-	-	-	-	-	-	-	-	-	-	-	-	-	-	-	-	-	-
Pacc40	NC_011287	-	Siphoviridae of Type1 (Cluster 4)	TermL	YP_002241586.1	0	Portal	YP_002241587.1	100	MCP	YP_002241590.1	100	MTP	YP_002241595.1	1e-158	-	-	-	Ad1	YP_002241591.1	100	Hc1	YP_002241592.1	100	Tc1	YP_002241594.1	100	Ne1	YP_002241593.1	100	-	-	-	-	-	-	-	-	-	-	-	-	-	-	-	-	-	-
PattyP	NC_021297	-	Siphoviridae of Type1 (Cluster 10)	TermL	YP_008050778.1	0	Portal	YP_008050779.1	100	MCP	YP_008050782.1	100	-	-	-	-	-	-	Ad1	YP_008050784.1	100	Hc1	YP_008050785.1	100	Tc1	YP_008050787.1	100	Ne1	YP_008050786.1	100	-	-	-	-	-	-	-	-	-	-	-	-	-	-	-	-	-	-
Peaches	NC_013694	-	Siphoviridae of Type1 (Cluster 10)	TermL	YP_003358714.1	0	Portal	YP_003358715.1	100	MCP	YP_003358718.1	100	MTP	YP_003358725.1	1e-82	-	-	-	Ad1	YP_003358720.1	100	Hc1	YP_003358722.1	100	Tc1	YP_003358724.1	100	Ne1	YP_003358723.1	100	-	-	-	-	-	-	-	-	-	-	-	-	-	-	-	-	-	-
PegLeg	NC_021299	-	Siphoviridae of Type1 (Cluster 10)	TermL	YP_008050946.1	1e-113	Portal	YP_008050947.1	100	MCP	YP_008050950.1	100	-	-	-	-	-	-	Ad1	YP_008050951.1	100	Hc1	YP_008050952.1	100	Tc1	YP_008050954.1	100	Ne1	YP_008050953.1	100	-	-	-	-	-	-	-	-	-	-	-	-	-	-	-	-	-	-
Phaedrus	NC_011057	-	Siphoviridae of Type1 (Cluster 4)	TermL	YP_002014616.1	0	Portal	YP_002014621.1	100	MCP	YP_002014624.1	99.85	-	-	-	-	-	-	Ad1	YP_002014632.1	100	-	-	-	Tc1	YP_002014633.1	100	Ne1	YP_002014635.1	100	-	-	-	-	-	-	-	-	-	-	-	-	-	-	-	-	-	-
Phaux	NC_021311	-	Siphoviridae of Type1 (Cluster 4)	TermL	YP_008052181.1	0	Portal	YP_008052183.1	100	MCP	YP_008052185.1	100	MTP	YP_008052191.1	1e-177	-	-	-	Ad1	YP_008052187.1	100	Hc1	YP_008052188.1	100	Tc1	YP_008052190.1	100	Ne1	YP_008052189.1	100	-	-	-	-	-	-	-	-	-	-	-	-	-	-	-	-	-	-
PhaxI	NC_019452	-	Myoviridae of Type2	TermL	YP_007002797.1	1e-78	Portal	YP_007002792.1	100	MCP	YP_007002787.1	100	MTP	YP_007002793.1	3e-17	Sheath	YP_007002796.1	100	-	-	-	-	-	-	-	-	-	-	-	-	Ad2	YP_007002803.1	100	Hc2	YP_007002800.1	100	Tc2	YP_007002799.1	100	-	-	-	-	-	-	-	-	-
Phi-S1	NC_021062	-	Podoviridae of Type3	TermL	YP_007869923.1	0	Portal	YP_007869909.1	100	MCP	YP_007869911.1	100	-	-	-	-	-	-	-	-	-	-	-	-	-	-	-	-	-	-	-	-	-	-	-	-	-	-	-	Ad3	YP_007869913.1	100	Hc3	YP_007869914.1	100	-	-	-
PhiS63	NC_017978	-	Siphoviridae of Type1 (Cluster 2)	TermL	YP_006383506.1	1e-54	Portal	YP_006383508.1	100	MCP	YP_006383509.1	100	MTP	YP_006383515.1	6e-30	-	-	-	Ad1	YP_006383511.1	99.95	Hc1	YP_006383512.1	100	Tc1	YP_006383514.1	100	Ne1	YP_006383513.1	100	-	-	-	-	-	-	-	-	-	-	-	-	-	-	-	-	-	-
PhiSH19	NC_019530	-	Myoviridae of Type2	TermL	YP_007008109.1	6e-82	Portal	YP_007008105.1	100	MCP	YP_007008101.1	100	MTP	YP_007008106.1	3e-17	Sheath	YP_007008108.1	100	-	-	-	-	-	-	-	-	-	-	-	-	Ad2	YP_007008113.1	100	Hc2	YP_007008112.1	100	Tc2	YP_007008111.1	100	-	-	-	-	-	-	-	-	-
Phieco32	NC_010324	-	Podoviridae of Type3	TermL	YP_001671752.1	1e-88	Portal	YP_001671753.1	100	MCP	YP_001671756.1	100	-	-	-	-	-	-	-	-	-	-	-	-	-	-	-	-	-	-	-	-	-	-	-	-	-	-	-	Ad3	YP_001671758.1	100	Hc3	YP_001671764.1	100	-	-	-
Phlyer	NC_012027	-	Siphoviridae of Type1 (Cluster 4)	TermL	YP_002564104.1	0	Portal	YP_002564109.1	100	MCP	YP_002564112.1	99.84	-	-	-	-	-	-	Ad1	YP_002564121.1	100	-	-	-	Tc1	YP_002564122.1	100	Ne1	YP_002564124.1	100	-	-	-	-	-	-	-	-	-	-	-	-	-	-	-	-	-	-
Phrux	NC_021309	-	Siphoviridae of Type1 (Cluster 4)	TermL	YP_008051944.1	0	Portal	YP_008051946.1	100	MCP	YP_008051948.1	100	MTP	YP_008051954.1	0	-	-	-	Ad1	YP_008051950.1	100	Hc1	YP_008051951.1	100	Tc1	YP_008051953.1	100	Ne1	YP_008051952.1	100	-	-	-	-	-	-	-	-	-	-	-	-	-	-	-	-	-	-
Porky	NC_011055	-	Siphoviridae of Type1 (Cluster 4)	TermL	YP_002014328.1	0	Portal	YP_002014330.1	100	MCP	YP_002014332.1	100	MTP	YP_002014338.1	0	-	-	-	Ad1	YP_002014334.1	100	Hc1	YP_002014335.1	100	Tc1	YP_002014337.1	100	Ne1	YP_002014336.1	100	-	-	-	-	-	-	-	-	-	-	-	-	-	-	-	-	-	-
Pr	NC_019447	-	Podoviridae of Type3	TermL	YP_007002073.1	6e-30	Portal	YP_007002078.1	100	MCP	YP_007002083.1	100	-	-	-	-	-	-	-	-	-	-	-	-	-	-	-	-	-	-	-	-	-	-	-	-	-	-	-	Ad3	YP_007002086.1	100	Hc3	YP_007002087.1	100	-	-	-
Predator	NC_011039	-	Siphoviridae of Type1 (No Cluster Assigned)	TermL	YP_002003365.1	0	Portal	YP_002003366.1	100	MCP	YP_002003377.1	94.27	MTP	YP_002003385.1	1e-113	-	-	-	Ad1	YP_002003379.1	100	Hc1	YP_002003380.1	100	Tc1	YP_002003382.1	100	Ne1	YP_002003381.1	100	-	-	-	-	-	-	-	-	-	-	-	-	-	-	-	-	-	-
Pukovnik	NC_011023	-	Siphoviridae of Type1 (Cluster 10)	TermL	YP_001994831.1	0	Portal	YP_001994832.1	100	MCP	YP_001994835.1	100	MTP	YP_001994842.1	4e-97	-	-	-	Ad1	YP_001994837.1	100	Hc1	YP_001994839.1	100	Tc1	YP_001994841.1	100	Ne1	YP_001994840.1	100	-	-	-	-	-	-	-	-	-	-	-	-	-	-	-	-	-	-
R4	NC_019414	-	Siphoviridae of Type1 (Cluster 10)	TermL	YP_006990120.1	1e-114	Portal	YP_006990121.1	100	MCP	YP_006990124.1	100	MTP	YP_006990129.1	8e-21	-	-	-	Ad1	YP_006990125.1	100	Hc1	YP_006990126.1	99.92	Tc1	YP_006990128.1	98.15	Ne1	YP_006990127.1	100	-	-	-	-	-	-	-	-	-	-	-	-	-	-	-	-	-	-
RAP44	NC_019490	-	Siphoviridae of Type1 (No Cluster Assigned)	TermL	YP_007003633.1	2e-26	Portal	YP_007003632.1	100	MCP	YP_007003622.1	100	-	-	-	-	-	-	Ad1	YP_007003621.1	93.61	Hc1	YP_007003620.1	70.28	Tc1	YP_007003618.1	94.57	Ne1	YP_007003619.1	98.83	-	-	-	-	-	-	-	-	-	-	-	-	-	-	-	-	-	-
RB14	NC_012638	-	Myoviridae of Type2	TermL	YP_002854500.1	0	Portal	YP_002854503.1	100	MCP	YP_002854508.1	100	MTP	YP_002854502.1	3e-95	Sheath	YP_002854501.1	100	-	-	-	-	-	-	-	-	-	-	-	-	Ad2	YP_002854496.1	100	Hc2	YP_002854497.1	100	Tc2	YP_002854498.1	100	-	-	-	-	-	-	-	-	-
RB16	NC_014467	-	Myoviridae of Type2	TermL	YP_003858506.1	0	Portal	YP_003858509.1	100	MCP	YP_003858514.1	100	MTP	YP_003858508.1	5e-93	Sheath	YP_003858507.1	100	-	-	-	-	-	-	-	-	-	-	-	-	Ad2	YP_003858501.1	100	Hc2	YP_003858502.1	100	Tc2	YP_003858504.1	100	-	-	-	-	-	-	-	-	-
RB51	NC_012635	-	Myoviridae of Type2	TermL	YP_002854122.1	0	Portal	YP_002854125.1	100	MCP	YP_002854130.1	100	MTP	YP_002854124.1	3e-95	Sheath	YP_002854123.1	100	-	-	-	-	-	-	-	-	-	-	-	-	Ad2	YP_002854118.1	100	Hc2	YP_002854119.1	100	Tc2	YP_002854120.1	100	-	-	-	-	-	-	-	-	-
RC1	NC_020839	-	Siphoviridae of Type1 (Cluster 8)	TermL	YP_007673224.1	1e-100	Portal	YP_007673222.1	100	MCP	YP_007673214.1	100	-	-	-	-	-	-	Ad1	YP_007673212.1	100	-	-	-	Tc1	YP_007673211.1	100	Ne1	YP_007673220.1	100	-	-	-	-	-	-	-	-	-	-	-	-	-	-	-	-	-	-
RE-2010	NC_019488	-	Myoviridae of Type1 (Cluster 9)	TermL	YP_007003509.1	0	Portal	YP_007003508.1	100	MCP	YP_007003511.1	100	MTP	YP_007003533.1	1e-56	Sheath	YP_007003532.1	100	Ad1	YP_007003513.1	100	-	-	-	Tc1	YP_007003518.1	100	Ne1	YP_007003519.1	100	-	-	-	-	-	-	-	-	-	-	-	-	-	-	-	-	-	-
REQ1	NC_016655	-	Siphoviridae of Type1 (no Cluster assigned)	TermL	YP_005087318.1	8e-47	Portal	YP_005087320.1	100	MCP	YP_005087321.1	100	-	-	-	-	-	-	Ad1	YP_005087322.1	99.73	-	-	-	-	-	-	-	-	-	-	-	-	Hc2	YP_005087331.1	92.43	-	-	-	-	-	-	-	-	-	-	-	-
REQ2	NC_016652	-	Siphoviridae of Type1 (Cluster 10)	TermL	YP_005087046.1	1e-88	Portal	YP_005087047.1	100	MCP	YP_005087050.1	100	MTP	YP_005087056.1	3e-15	-	-	-	Ad1	YP_005087052.1	100	Hc1	YP_005087053.1	97.78	Tc1	YP_005087055.1	99.9	-	-	-	-	-	-	-	-	-	-	-	-	-	-	-	-	-	-	-	-	-
REQ3	NC_016654	-	Siphoviridae of Type1 (Cluster 1)	TermL	YP_005087227.1	1e-61	Portal	YP_005087228.1	100	MCP	YP_005087238.1	99.79	-	-	-	-	-	-	Ad1	YP_005087234.1	99.73	Hc1	YP_005087235.1	97.52	Tc1	YP_005087237.1	95.39	Ne1	YP_005087236.1	99.9	-	-	-	-	-	-	-	-	-	-	-	-	-	-	-	-	-	-
RER2	NC_016653	-	Siphoviridae of Type1 (Cluster 10)	TermL	YP_005087127.1	0	Portal	YP_005087128.1	100	MCP	YP_005087131.1	100	MTP	YP_005087137.1	2e-49	-	-	-	Ad1	YP_005087133.1	100	Hc1	YP_005087134.1	100	Tc1	YP_005087136.1	100	Ne1	YP_005087135.1	100	-	-	-	-	-	-	-	-	-	-	-	-	-	-	-	-	-	-
RGL3	NC_016650	-	Siphoviridae of Type1 (Cluster 10)	TermL	YP_005086959.1	0	Portal	YP_005086960.1	100	MCP	YP_005086964.1	100	-	-	-	-	-	-	Ad1	YP_005086966.1	100	Hc1	YP_005086967.1	100	Tc1	YP_005086969.1	100	Ne1	YP_005086968.1	100	-	-	-	-	-	-	-	-	-	-	-	-	-	-	-	-	-	-
RIO-1	NC_021300	-	Podoviridae of Type3	TermL	YP_008051122.1	9e-92	Portal	YP_008051121.1	100	MCP	YP_008051118.1	100	-	-	-	-	-	-	-	-	-	-	-	-	-	-	-	-	-	-	-	-	-	-	-	-	-	-	-	Ad3	YP_008051116.1	100	Hc3	YP_008051110.1	100	-	-	-
RR1-A	NC_021560	-	Myoviridae of Type1 (Cluster 6)	TermL	YP_008130148.1	1e-16	Portal	YP_008130149.1	100	MCP	YP_008130151.1	100	-	-	-	Sheath	YP_008130158.1	100	-	-	-	-	-	-	Tc1	YP_008130156.1	81.64	Ne1	YP_008130161.1	100	-	-	-	-	-	-	-	-	-	-	-	-	-	-	-	-	-	-
RR1-B	NC_021557	-	Myoviridae of Type1 (Cluster 8)	TermL	YP_008129838.1	1e-150	Portal	YP_008129839.1	100	MCP	YP_008129844.1	100	MTP	YP_008129850.1	4e-16	Sheath	YP_008129849.1	100	Ad1	YP_008129846.1	100	-	-	-	Tc1	YP_008129847.1	100	Ne1	YP_008129841.1	100	-	-	-	-	-	-	-	-	-	-	-	-	-	-	-	-	-	-
RRH1	NC_016651	-	Siphoviridae of Type1 (Cluster 5)	TermL	YP_005087026.1	2e-12	Portal	YP_005087028.1	100	MCP	YP_005087031.1	100	-	-	-	-	-	-	Ad1	YP_005087032.1	96.73	-	-	-	Tc1	YP_005087033.1	91.66	Ne1	YP_005087035.1	99.13	-	-	-	-	-	-	-	-	-	-	-	-	-	-	-	-	-	-
RS1	NC_020866	-	Siphoviridae of Type1 (Cluster 8)	TermL	YP_007676411.1	1e-100	Portal	YP_007676413.1	100	MCP	YP_007676421.1	100	-	-	-	-	-	-	Ad1	YP_007676423.1	100	-	-	-	Tc1	YP_007676424.1	100	Ne1	YP_007676415.1	100	-	-	-	-	-	-	-	-	-	-	-	-	-	-	-	-	-	-
RSB1	NC_011201	-	Podoviridae of Type3	TermL	YP_002213730.1	1e-128	Portal	YP_002213719.1	100	MCP	YP_002213721.1	100	-	-	-	-	-	-	-	-	-	-	-	-	-	-	-	-	-	-	-	-	-	-	-	-	-	-	-	Ad3	YP_002213722.1	100	Hc3	YP_002213723.1	100	-	-	-
RSL1	NC_010811	-	Myoviridae (no Type assigned)	-	-	-	Portal	YP_001949983.1	99.86	MCP	YP_001950011.1	98.95	MTP	YP_001950017.1	3e-07	Sheath	YP_001950015.1	100	-	-	-	-	-	-	-	-	-	-	-	-	-	-	-	-	-	-	-	-	-	-	-	-	Hc3	YP_001950077.1	98.77	-	-	-
RSM3	NC_011399	-	Not assigned	-	-	-	-	-	-	-	-	-	-	-	-	-	-	-	-	-	-	-	-	-	-	-	-	-	-	-	-	-	-	-	-	-	-	-	-	-	-	-	-	-	-	-	-	-
RSS0	NC_019548	-	Not assigned	-	-	-	-	-	-	-	-	-	-	-	-	-	-	-	-	-	-	-	-	-	-	-	-	-	-	-	-	-	-	-	-	-	-	-	-	-	-	-	-	-	-	-	-	-
Ramsey	NC_011289	-	Siphoviridae of Type1 (Cluster 4)	TermL	YP_002241790.1	0	Portal	YP_002241791.1	100	MCP	YP_002241794.1	100	MTP	YP_002241799.1	1e-160	-	-	-	Ad1	YP_002241795.1	100	Hc1	YP_002241796.1	100	Tc1	YP_002241798.1	100	Ne1	YP_002241797.1	100	-	-	-	-	-	-	-	-	-	-	-	-	-	-	-	-	-	-
RcapMu	NC_016165	-	Siphoviridae of Type1 (Cluster 8)	TermL	YP_004934675.1	1e-150	Portal	YP_004934679.1	100	MCP	YP_004934685.1	100	-	-	-	-	-	-	Ad1	YP_004934688.1	100	-	-	-	Tc1	YP_004934689.1	97.42	Ne1	YP_004934681.1	100	-	-	-	-	-	-	-	-	-	-	-	-	-	-	-	-	-	-
RcapNL	NC_020489	-	Siphoviridae of Type1 (Cluster 3)	TermL	YP_007518386.1	4e-91	Portal	YP_007518387.1	100	MCP	YP_007518389.1	100	-	-	-	-	-	-	Ad1	YP_007518392.1	100	Hc1	YP_007518393.1	99.95	Tc1	YP_007518396.1	100	Ne1	YP_007518395.1	99.95	-	-	-	-	-	-	-	-	-	-	-	-	-	-	-	-	-	-
Redjac	NC_018832	-	Siphoviridae of Type1 (Cluster 6)	TermL	YP_006906015.1	0	Portal	YP_006906016.1	100	MCP	YP_006906019.1	100	MTP	YP_006906023.1	2e-50	-	-	-	-	-	-	Hc1	YP_006906021.1	100	-	-	-	Ne1	YP_006906022.1	100	-	-	-	-	-	-	-	-	-	-	-	-	-	-	-	-	-	-
Rizal	NC_011272	-	Myoviridae (no Type assigned)	TermL	YP_002224905.1	0	Portal	YP_002224781.1	100	MCP	YP_002224789.1	98.89	-	-	-	Sheath	YP_002224815.1	100	-	-	-	-	-	-	-	-	-	Ne1	YP_002224813.1	76.27	-	-	-	-	-	-	-	-	-	-	-	-	-	-	-	-	-	-
S-CAM1	NC_020837	-	Myoviridae of Type2	TermL	YP_007673106.1	0	Portal	YP_007673103.1	100	MCP	YP_007673099.1	100	MTP	YP_007673104.1	3e-74	Sheath	YP_007673105.1	100	-	-	-	-	-	-	-	-	-	-	-	-	Ad2	YP_007673126.1	100	Hc2	YP_007673125.1	100	Tc2	YP_007673124.1	100	-	-	-	-	-	-	-	-	-
S-CBS1	NC_016164	-	Siphoviridae of Type1 (Cluster 6)	TermL	YP_004934601.1	1e-58	Portal	YP_004934603.1	100	MCP	YP_004934604.1	100	-	-	-	-	-	-	Ad1	YP_004934602.1	100	Hc1	YP_004934609.1	97.54	Tc1	YP_004934611.1	99.25	Ne1	YP_004934643.1	99.04	-	-	-	-	-	-	-	-	-	-	-	-	-	-	-	-	-	-
S-CBS2	NC_015463	-	Undefined (Mixed Types)	TermL	YP_004421530.1	1e-75	Portal	YP_004421543.1	100	MCP	YP_004421492.1	100	-	-	-	-	-	-	-	-	-	-	-	-	-	-	-	Ne1	YP_004421468.1	100	-	-	-	Hc2	YP_004421474.1	96.79	-	-	-	-	-	-	-	-	-	-	-	-
S-CBS3	NC_015465	-	Siphoviridae of Type1 (Cluster 6)	TermL	YP_004421723.1	7e-61	Portal	YP_004421725.1	100	MCP	YP_004421726.1	100	-	-	-	-	-	-	Ad1	YP_004421724.1	100	Hc1	YP_004421730.1	97.17	Tc1	YP_004421732.1	99.63	Ne1	YP_004421768.1	99.49	-	-	-	-	-	-	-	-	-	-	-	-	-	-	-	-	-	-
S-CBS4	NC_016766	-	Siphoviridae of Type1 (no Cluster assigned)	TermL	YP_005098309.1	9e-12	Portal	YP_005098311.1	100	MCP	YP_005098323.1	100	-	-	-	-	-	-	Ad1	YP_005098325.1	98.41	-	-	-	-	-	-	Ne1	YP_005098329.1	87.85	-	-	-	-	-	-	-	-	-	-	-	-	-	-	-	-	-	-
S-CRM01	NC_015569	-	Myoviridae of Type2	TermL	YP_004508468.1	0	Portal	YP_004508471.1	100	MCP	YP_004508477.1	100	MTP	YP_004508470.1	2e-43	Sheath	YP_004508469.1	100	-	-	-	-	-	-	-	-	-	-	-	-	Ad2	YP_004508462.1	100	Hc2	YP_004508463.1	100	Tc2	YP_004508464.1	100	-	-	-	-	-	-	-	-	-
S-IOM18	NC_021536	-	Myoviridae of Type2	TermL	YP_008126418.1	0	Portal	YP_008126421.1	100	MCP	YP_008126425.1	100	MTP	YP_008126420.1	7e-92	Sheath	YP_008126419.1	100	-	-	-	-	-	-	-	-	-	-	-	-	Ad2	YP_008126399.1	100	Hc2	YP_008126400.1	100	Tc2	YP_008126401.1	100	-	-	-	-	-	-	-	-	-
S-MbCM6	NC_019444	-	Myoviridae of Type2	TermL	YP_007001827.1	0	Portal	YP_007001830.1	100	MCP	YP_007001835.1	100	MTP	YP_007001829.1	1e-74	Sheath	YP_007001828.1	100	-	-	-	-	-	-	-	-	-	-	-	-	Ad2	YP_007001814.1	100	Hc2	YP_007001815.1	100	Tc2	YP_007001816.1	100	-	-	-	-	-	-	-	-	-
S-RIP1	NC_020867	-	Podoviridae of Type3	TermL	YP_007676457.1	0	-	-	-	MCP	YP_007676436.1	100	-	-	-	-	-	-	-	-	-	-	-	-	-	-	-	-	-	-	-	-	-	-	-	-	-	-	-	Ad3	YP_007676437.1	100	-	-	-	-	-	-
S-RIP2	NC_020838	-	Podoviridae of Type3	TermL	YP_007673192.1	0	Portal	YP_007673169.1	100	MCP	YP_007673162.1	100	-	-	-	-	-	-	-	-	-	-	-	-	-	-	-	-	-	-	-	-	-	-	-	-	-	-	-	Ad3	YP_007673161.1	100	Hc3	YP_007673160.1	100	-	-	-
S-RSM4	NC_013085	-	Myoviridae of Type2	TermL	YP_003097347.1	0	Portal	YP_003097343.1	100	MCP	YP_003097339.1	100	MTP	YP_003097344.1	2e-73	Sheath	YP_003097345.1	100	-	-	-	-	-	-	-	-	-	-	-	-	Ad2	YP_003097363.1	100	Hc2	YP_003097362.1	100	Tc2	YP_003097361.1	100	-	-	-	-	-	-	-	-	-
S-SKS1	NC_020851	-	Myoviridae of Type2	TermL	YP_007674510.1	0	Portal	YP_007674507.1	100	MCP	YP_007674500.1	100	MTP	YP_007674508.1	9e-72	Sheath	YP_007674509.1	100	-	-	-	-	-	-	-	-	-	-	-	-	Ad2	YP_007674517.1	100	Hc2	YP_007674516.1	100	-	-	-	-	-	-	-	-	-	-	-	-
S-SM1	NC_015282	-	Myoviridae of Type2	TermL	YP_004323017.1	0	Portal	YP_004323020.1	100	MCP	YP_004323024.1	100	MTP	YP_004323019.1	3e-95	Sheath	YP_004323018.1	100	-	-	-	-	-	-	-	-	-	-	-	-	Ad2	YP_004323001.1	100	Hc2	YP_004323002.1	100	Tc2	YP_004323003.1	100	-	-	-	-	-	-	-	-	-
S-SM2	NC_015279	-	Myoviridae of Type2	TermL	YP_004322266.1	0	Portal	YP_004322270.1	100	MCP	YP_004322275.1	100	MTP	YP_004322269.1	1e-46	Sheath	YP_004322268.1	100	-	-	-	-	-	-	-	-	-	-	-	-	Ad2	YP_004322259.1	100	Hc2	YP_004322260.1	100	Tc2	YP_004322261.1	100	-	-	-	-	-	-	-	-	-
S-SSM4	NC_020875	-	Myoviridae of Type2	TermL	YP_007677269.1	0	Portal	YP_007677272.1	100	MCP	YP_007677276.1	100	MTP	YP_007677271.1	5e-79	Sheath	YP_007677270.1	100	-	-	-	-	-	-	-	-	-	-	-	-	Ad2	YP_007677257.1	100	Hc2	YP_007677258.1	100	Tc2	YP_007677259.1	100	-	-	-	-	-	-	-	-	-
S-SSM5	NC_015289	-	Myoviridae of Type2	TermL	YP_004324722.1	0	Portal	YP_004324725.1	100	MCP	YP_004324729.1	100	MTP	YP_004324724.1	1e-96	Sheath	YP_004324723.1	100	-	-	-	-	-	-	-	-	-	-	-	-	Ad2	YP_004324705.1	100	Hc2	YP_004324706.1	100	Tc2	YP_004324707.1	100	-	-	-	-	-	-	-	-	-
S-SSM7	NC_015287	-	Myoviridae of Type2	TermL	YP_004324193.1	0	Portal	YP_004324197.1	100	MCP	YP_004324201.1	100	MTP	YP_004324196.1	4e-56	Sheath	YP_004324195.1	100	-	-	-	-	-	-	-	-	-	-	-	-	Ad2	YP_004324188.1	100	Hc2	YP_004324189.1	100	Tc2	YP_004324190.1	100	-	-	-	-	-	-	-	-	-
S-ShM2	NC_015281	-	Myoviridae of Type2	TermL	YP_004322781.1	0	Portal	YP_004322786.1	100	MCP	YP_004322790.1	100	MTP	YP_004322785.1	1e-66	Sheath	YP_004322784.1	100	-	-	-	-	-	-	-	-	-	-	-	-	Ad2	YP_004322769.1	100	Hc2	YP_004322770.1	100	Tc2	YP_004322771.1	100	-	-	-	-	-	-	-	-	-
S-TIM5	NC_019516	-	Myoviridae of Type1 (Cluster 10)	TermL	YP_007006119.1	5e-48	Portal	YP_007006089.1	100	MCP	YP_007006072.1	100	-	-	-	Sheath	YP_007006075.1	100	Ad1	YP_007006071.1	100	-	-	-	-	-	-	Ne1	YP_007006115.1	87.63	-	-	-	-	-	-	-	-	-	-	-	-	-	-	-	-	-	-
S1	NC_011589	-	Siphoviridae of Type1 (Cluster 6)	TermL	YP_002321454.1	1e-48	Portal	YP_002321457.1	100	MCP	YP_002321458.1	100	-	-	-	-	-	-	Ad1	YP_002321456.1	97.19	-	-	-	-	-	-	Ne1	YP_002321467.1	99.61	-	-	-	-	-	-	-	-	-	-	-	-	-	-	-	-	-	-
S1249	NC_013597	-	Myoviridae of Type1 (Cluster 7)	TermL	YP_003344808.1	0	Portal	YP_003344807.1	100	MCP	YP_003344801.1	100	-	-	-	Sheath	YP_003344796.1	100	Ad1	YP_003344800.1	100	Hc1	YP_003344798.1	100	Tc1	YP_003344797.1	100	Ne1	YP_003344799.1	100	-	-	-	-	-	-	-	-	-	-	-	-	-	-	-	-	-	-
S16	NC_020416	-	Myoviridae of Type2	TermL	YP_007501195.1	0	Portal	YP_007501199.1	100	MCP	YP_007501205.1	100	MTP	YP_007501198.1	7e-85	Sheath	YP_007501196.1	100	-	-	-	-	-	-	-	-	-	-	-	-	Ad2	YP_007501191.1	100	Hc2	YP_007501192.1	100	Tc2	YP_007501193.1	100	-	-	-	-	-	-	-	-	-
S24-1	NC_016565	-	Podoviridae of Type4	-	-	-	Portal	YP_004957433.1	100	MCP	YP_004957434.1	94.8	-	-	-	-	-	-	-	-	-	-	-	-	-	-	-	-	-	-	-	-	-	-	-	-	-	-	-	-	-	-	-	-	-	Ad4	YP_004957432.1	100
SA11	NC_019511	-	Myoviridae of Type1 (no Cluster assigned)	TermL	YP_007005631.1	1e-112	Portal	YP_007005625.1	100	MCP	YP_007005621.1	100	MTP	YP_007005612.1	8e-59	Sheath	YP_007005613.1	100	Ad1	YP_007005619.1	98.05	-	-	-	-	-	-	-	-	-	-	-	-	-	-	-	-	-	-	-	-	-	-	-	-	-	-	-
SAP-26	NC_014460	-	Siphoviridae of Type1 (Cluster 1)	-	-	-	Portal	YP_003857069.1	100	MCP	YP_003857073.1	100	MTP	YP_003857079.1	1e-113	-	-	-	Ad1	YP_003857075.1	100	Hc1	YP_003857076.1	100	Tc1	YP_003857078.1	100	Ne1	YP_003857077.1	100	-	-	-	-	-	-	-	-	-	-	-	-	-	-	-	-	-	-
SC1	NC_019549	-	Podoviridae of Type3	TermL	YP_007011072.1	3e-49	Portal	YP_007011070.1	100	MCP	YP_007011067.1	100	-	-	-	-	-	-	-	-	-	-	-	-	-	-	-	-	-	-	-	-	-	-	-	-	-	-	-	Ad3	YP_007011066.1	100	Hc3	YP_007011065.1	100	-	-	-
SC2	NC_019550	-	Podoviridae of Type3	TermL	YP_007011113.1	3e-52	Portal	YP_007011112.1	100	MCP	YP_007011109.1	100	-	-	-	-	-	-	-	-	-	-	-	-	-	-	-	-	-	-	-	-	-	-	-	-	-	-	-	Ad3	YP_007011108.1	100	Hc3	YP_007011107.1	100	-	-	-
SDcharge11	NC_021303	-	Siphoviridae of Type1 (Cluster 4)	TermL	YP_008051304.1	0	Portal	YP_008051310.1	100	-	-	-	-	-	-	-	-	-	Ad1	YP_008051324.1	100	-	-	-	Tc1	YP_008051325.1	100	Ne1	YP_008051327.1	100	-	-	-	-	-	-	-	-	-	-	-	-	-	-	-	-	-	-
SE1	NC_011802	-	Podoviridae of Type3	TermL	YP_002455888.1	0	Portal	YP_002455889.1	100	MCP	YP_002455891.1	100	-	-	-	-	-	-	-	-	-	-	-	-	-	-	-	-	-	-	-	-	-	-	-	-	-	-	-	Ad3	YP_002455893.1	100	Hc3	YP_002455894.1	100	-	-	-
SE2	NC_016763	-	Siphoviridae of Type1 (Cluster 5)	TermL	YP_005098127.1	0	Portal	YP_005098128.1	100	MCP	YP_005098135.1	100	MTP	YP_005098144.1	0	-	-	-	Ad1	YP_005098139.1	100	Hc1	YP_005098141.1	100	Tc1	YP_005098143.1	100	Ne1	YP_005098142.1	100	-	-	-	-	-	-	-	-	-	-	-	-	-	-	-	-	-	-
SFP10	NC_016073	-	Myoviridae of Type2	TermL	YP_004895322.1	4e-82	Portal	YP_004895318.1	100	MCP	YP_004895313.1	100	MTP	YP_004895319.1	3e-17	Sheath	YP_004895321.1	100	-	-	-	-	-	-	-	-	-	-	-	-	Ad2	YP_004895327.1	100	Hc2	YP_004895325.1	100	Tc2	YP_004895324.1	100	-	-	-	-	-	-	-	-	-
SIO-2	NC_016567	-	Siphoviridae of Type1 (No Cluster Assigned)	TermL	YP_004957563.1	5e-09	Portal	YP_004957551.1	99.96	MCP	YP_004957597.1	100	MTP	YP_004957592.1	3e-24	-	-	-	Ad1	YP_004957595.1	97.94	-	-	-	Tc1	YP_004957593.1	90.31	Ne1	YP_004957594.1	99.95	-	-	-	-	-	-	-	-	-	-	-	-	-	-	-	-	-	-
SKML-39	NC_019910	-	Myoviridae of Type2	TermL	YP_007236107.1	2e-78	Portal	YP_007236111.1	100	MCP	YP_007236116.1	100	MTP	YP_007236110.1	6e-17	Sheath	YP_007236108.1	100	-	-	-	-	-	-	-	-	-	-	-	-	Ad2	YP_007236101.1	100	Hc2	YP_007236103.1	100	Tc2	YP_007236104.1	100	-	-	-	-	-	-	-	-	-
SMSAP5	NC_019513	-	Siphoviridae of Type1 (Cluster 2)	TermL	YP_007005735.1	0	Portal	YP_007005734.1	100	MCP	YP_007005732.1	100	MTP	YP_007005728.1	1e-124	-	-	-	-	-	-	Hc1	YP_007005731.1	100	Tc1	YP_007005729.1	100	Ne1	YP_007005730.1	100	-	-	-	-	-	-	-	-	-	-	-	-	-	-	-	-	-	-
SN	NC_011756	-	Myoviridae of Type1 (Cluster 7)	TermL	YP_002418810.1	0	Portal	YP_002418825.1	100	MCP	YP_002418831.1	100	-	-	-	Sheath	YP_002418837.1	100	Ad1	YP_002418833.1	100	Hc1	YP_002418834.1	100	Tc1	YP_002418835.1	100	Ne1	YP_002418836.1	100	-	-	-	-	-	-	-	-	-	-	-	-	-	-	-	-	-	-
SO-1	NC_013600	-	Siphoviridae of Type1 (Cluster 5)	TermL	YP_003344937.1	2e-86	Portal	YP_003344938.1	100	MCP	YP_003344944.1	100	MTP	YP_003344949.1	5e-29	-	-	-	Ad1	YP_003344945.1	100	Hc1	YP_003344946.1	100	Tc1	YP_003344948.1	100	Ne1	YP_003344947.1	100	-	-	-	-	-	-	-	-	-	-	-	-	-	-	-	-	-	-
SP10	NC_019487	-	Myoviridae of Type1 (Cluster 9)	TermL	YP_007003376.1	1e-118	Portal	YP_007003395.1	100	MCP	YP_007003398.1	100	MTP	YP_007003406.1	4e-44	Sheath	YP_007003405.1	100	Ad1	YP_007003400.1	97.95	Hc1	YP_007003304.1	86.01	-	-	-	Ne1	YP_007003402.1	90.93	-	-	-	-	-	-	-	-	-	-	-	-	-	-	-	-	-	-
SP18	NC_014595	-	Myoviridae of Type2	TermL	YP_003934803.1	0	Portal	YP_003934806.1	100	MCP	YP_003934811.1	100	MTP	YP_003934805.1	4e-90	Sheath	YP_003934804.1	100	-	-	-	-	-	-	-	-	-	-	-	-	Ad2	YP_003934798.1	100	Hc2	YP_003934800.1	100	Tc2	YP_003934801.1	100	-	-	-	-	-	-	-	-	-
SPC35	NC_015269	-	Siphoviridae of Type1 (Cluster 4)	TermL	YP_004306624.1	0	Portal	YP_004306622.1	100	MCP	YP_004306619.1	100	-	-	-	-	-	-	Ad1	YP_004306618.1	100	-	-	-	Tc1	YP_004306616.1	100	-	-	-	-	-	-	-	-	-	-	-	-	-	-	-	-	-	-	-	-	-
SPN19	NC_019417	-	Siphoviridae of Type1 (Cluster 6)	TermL	YP_006990309.1	0	Portal	YP_006990307.1	100	MCP	YP_006990304.1	100	MTP	YP_006990299.1	8e-49	-	-	-	Ad1	YP_006990308.1	99.91	Hc1	YP_006990302.1	100	Tc1	YP_006990300.1	100	Ne1	YP_006990301.1	100	-	-	-	-	-	-	-	-	-	-	-	-	-	-	-	-	-	-
SPN1S	NC_016761	-	Podoviridae of Type3	TermL	YP_005097977.1	0	Portal	YP_005097981.1	100	MCP	YP_005097984.1	100	-	-	-	-	-	-	-	-	-	-	-	-	-	-	-	-	-	-	-	-	-	-	-	-	-	-	-	Ad3	YP_005097988.1	100	Hc3	YP_005097989.1	100	-	-	-
SPN3UB	NC_019545	-	Siphoviridae of Type1 (No Cluster Assigned)	TermL	YP_007010972.1	0	Portal	YP_007010973.1	100	MCP	YP_007010977.1	100	MTP	YP_007010984.1	1e-133	-	-	-	Ad1	YP_007010979.1	100	Hc1	YP_007010981.1	100	Tc1	YP_007010983.1	100	Ne1	YP_007010982.1	100	-	-	-	-	-	-	-	-	-	-	-	-	-	-	-	-	-	-
SPN9CC	NC_017985	-	Podoviridae of Type3	TermL	YP_006383888.1	0	Portal	YP_006383889.1	100	MCP	YP_006383891.1	100	-	-	-	-	-	-	-	-	-	-	-	-	-	-	-	-	-	-	-	-	-	-	-	-	-	-	-	Ad3	YP_006383893.1	100	Hc3	YP_006383894.1	100	-	-	-
SPO1	NC_011421	-	Myoviridae of Type1 (no Cluster assigned)	TermL	YP_002300330.1	5e-99	Portal	YP_002300346.1	100	MCP	YP_002300349.1	100	MTP	YP_002300357.1	4e-32	Sheath	YP_002300356.1	100	Ad1	YP_002300351.1	99.31	Hc1	YP_002300324.1	72.71	-	-	-	-	-	-	-	-	-	-	-	-	-	-	-	-	-	-	-	-	-	-	-	-
SS120-1	NC_020872	-	Podoviridae of Type3	TermL	YP_007676860.1	0	Portal	YP_007676885.1	100	MCP	YP_007676882.1	100	-	-	-	-	-	-	-	-	-	-	-	-	-	-	-	-	-	-	-	-	-	-	-	-	-	-	-	Ad3	YP_007676881.1	100	Hc3	YP_007676880.1	100	-	-	-
SSL-2009a	NC_012223	-	Siphoviridae of Type1 (Cluster 5)	TermL	YP_002720084.1	1e-85	Portal	YP_002720085.1	100	MCP	YP_002720073.1	100	MTP	YP_002720068.1	5e-30	-	-	-	Ad1	YP_002720072.1	100	Hc1	YP_002720071.1	100	Tc1	YP_002720069.1	100	Ne1	YP_002720070.1	100	-	-	-	-	-	-	-	-	-	-	-	-	-	-	-	-	-	-
SSU5	NC_018843	-	Siphoviridae of Type1 (No Cluster Assigned)	TermL	YP_006906634.1	1e-27	Portal	YP_006906635.1	100	MCP	YP_006906637.1	100	-	-	-	-	-	-	Ad1	YP_006906640.1	97.83	Hc1	YP_006906641.1	95.08	Tc1	YP_006906643.1	74.58	Ne1	YP_006906642.1	98.25	-	-	-	-	-	-	-	-	-	-	-	-	-	-	-	-	-	-
ST160	NC_014900	-	Podoviridae of Type3	TermL	YP_004123808.1	0	Portal	YP_004123809.1	100	MCP	YP_004123811.1	100	-	-	-	-	-	-	-	-	-	-	-	-	-	-	-	-	-	-	-	-	-	-	-	-	-	-	-	Ad3	YP_004123813.1	100	Hc3	YP_004123814.1	100	-	-	-
ST79	NC_021343	-	Myoviridae of Type1 (Cluster 9)	TermL	YP_008060492.1	0	Portal	YP_008060491.1	100	MCP	YP_008060494.1	100	MTP	YP_008060513.1	3e-48	Sheath	YP_008060512.1	100	Ad1	YP_008060496.1	100	-	-	-	Tc1	YP_008060503.1	100	Ne1	YP_008060504.1	100	-	-	-	-	-	-	-	-	-	-	-	-	-	-	-	-	-	-
SV1	NC_018848	-	Siphoviridae of Type1 (Cluster 1)	TermL	YP_006906943.1	1e-61	Portal	YP_006906945.1	100	MCP	YP_006906949.1	100	-	-	-	-	-	-	Ad1	YP_006906951.1	99.86	Hc1	YP_006906952.1	98.15	Tc1	YP_006906954.1	91.02	Ne1	YP_006906953.1	99.8	-	-	-	-	-	-	-	-	-	-	-	-	-	-	-	-	-	-
SWU1	NC_017973	-	Siphoviridae of Type1 (Cluster 10)	TermL	YP_006382931.1	0	Portal	YP_006382932.1	100	MCP	YP_006382935.1	100	MTP	YP_006382941.1	1e-115	-	-	-	Ad1	YP_006382937.1	100	Hc1	YP_006382938.1	100	Tc1	YP_006382940.1	100	Ne1	YP_006382939.1	100	-	-	-	-	-	-	-	-	-	-	-	-	-	-	-	-	-	-
ScottMcG	NC_011269	-	Myoviridae (no Type assigned)	TermL	YP_002224242.1	0	Portal	YP_002224115.1	100	MCP	YP_002224124.1	98.88	-	-	-	Sheath	YP_002224151.1	100	-	-	-	-	-	-	-	-	-	Ne1	YP_002224149.1	76.27	-	-	-	-	-	-	-	-	-	-	-	-	-	-	-	-	-	-
Severus	NC_021307	-	Siphoviridae of Type1 (Cluster 10)	TermL	YP_008051779.1	0	Portal	YP_008051780.1	100	MCP	YP_008051783.1	100	MTP	YP_008051790.1	1e-80	-	-	-	Ad1	YP_008051785.1	100	Hc1	YP_008051787.1	100	Tc1	YP_008051789.1	100	Ne1	YP_008051788.1	100	-	-	-	-	-	-	-	-	-	-	-	-	-	-	-	-	-	-
Sha1	NC_019489	-	Siphoviridae of Type1 (Cluster 2)	TermL	YP_007003554.1	0	Portal	YP_007003556.1	100	MCP	YP_007003558.1	100	MTP	YP_007003563.1	4e-43	-	-	-	Ad1	YP_007003559.1	100	Hc1	YP_007003560.1	100	Tc1	YP_007003562.1	99.86	Ne1	YP_007003561.1	100	-	-	-	-	-	-	-	-	-	-	-	-	-	-	-	-	-	-
Shfl1	NC_015456	-	Siphoviridae of Type1 (No Cluster Assigned)	TermL	YP_004414846.1	0	Portal	YP_004414847.1	100	MCP	YP_004414852.1	100	MTP	YP_004414858.1	1e-126	-	-	-	Ad1	YP_004414854.1	100	Hc1	YP_004414855.1	100	Tc1	YP_004414857.1	100	Ne1	YP_004414856.1	100	-	-	-	-	-	-	-	-	-	-	-	-	-	-	-	-	-	-
Shfl2	NC_015457	-	Myoviridae of Type2	TermL	YP_004415059.1	0	Portal	YP_004415062.1	100	MCP	YP_004415067.1	100	MTP	YP_004415061.1	5e-95	Sheath	YP_004415060.1	100	-	-	-	-	-	-	-	-	-	-	-	-	Ad2	YP_004415055.1	100	Hc2	YP_004415056.1	100	Tc2	YP_004415057.1	100	-	-	-	-	-	-	-	-	-
SiSi	NC_021301	-	Siphoviridae of Type1 (Cluster 4)	TermL	YP_008051128.1	0	Portal	YP_008051129.1	100	MCP	YP_008051132.1	100	MTP	YP_008051137.1	1e-157	-	-	-	Ad1	YP_008051133.1	100	Hc1	YP_008051134.1	100	Tc1	YP_008051136.1	100	Ne1	YP_008051135.1	100	-	-	-	-	-	-	-	-	-	-	-	-	-	-	-	-	-	-
Solon	NC_011267	-	Siphoviridae of Type1 (Cluster 10)	TermL	YP_002223952.1	0	Portal	YP_002223953.1	100	MCP	YP_002223956.1	100	-	-	-	-	-	-	Ad1	YP_002223958.1	100	Hc1	YP_002223959.1	100	Tc1	YP_002223961.1	100	Ne1	YP_002223960.1	100	-	-	-	-	-	-	-	-	-	-	-	-	-	-	-	-	-	-
SpaA1	NC_018277	-	Siphoviridae of Type1 (No Cluster Assigned)	TermL	YP_006560692.1	1e-153	Portal	YP_006560693.1	100	MCP	YP_006560697.1	100	MTP	YP_006560702.1	8e-05	-	-	-	Ad1	YP_006560698.1	98.99	Hc1	YP_006560699.1	97.83	Tc1	YP_006560701.1	99.8	Ne1	YP_006560700.1	100	-	-	-	-	-	-	-	-	-	-	-	-	-	-	-	-	-	-
Spud	NC_011270	-	Myoviridae (no Type assigned)	TermL	YP_002224464.1	0	Portal	YP_002224339.1	100	MCP	YP_002224348.1	98.89	-	-	-	Sheath	YP_002224375.1	100	-	-	-	-	-	-	-	-	-	Ne1	YP_002224373.1	76.27	-	-	-	-	-	-	-	-	-	-	-	-	-	-	-	-	-	-
St-1	NC_012868	-	Not assigned	-	-	-	-	-	-	-	-	-	-	-	-	-	-	-	-	-	-	-	-	-	-	-	-	-	-	-	-	-	-	-	-	-	-	-	-	-	-	-	-	-	-	-	-	-
StB20	NC_019915	-	Siphoviridae of Type1 (Cluster 2)	TermL	YP_007236656.1	1e-128	Portal	YP_007236658.1	100	MCP	YP_007236660.1	100	MTP	YP_007236665.1	7e-26	-	-	-	Ad1	YP_007236661.1	100	Hc1	YP_007236662.1	100	Tc1	YP_007236664.1	100	Ne1	YP_007236663.1	100	-	-	-	-	-	-	-	-	-	-	-	-	-	-	-	-	-	-
StB27	NC_019914	-	Siphoviridae of Type1 (Cluster 1)	TermL	YP_007236598.1	1e-169	Portal	YP_007236599.1	100	MCP	YP_007236602.1	100	MTP	YP_007236607.1	5e-66	-	-	-	Ad1	YP_007236603.1	100	Hc1	YP_007236604.1	100	Tc1	YP_007236606.1	100	Ne1	YP_007236605.1	100	-	-	-	-	-	-	-	-	-	-	-	-	-	-	-	-	-	-
StauST398-1	NC_021326	-	Siphoviridae of Type1 (Cluster 1)	TermL	YP_008059005.1	0	Portal	YP_008059004.1	100	MCP	YP_008059001.1	100	MTP	YP_008058995.1	1e-107	-	-	-	Ad1	YP_008058999.1	100	Hc1	YP_008058998.1	100	Tc1	YP_008058996.1	100	Ne1	YP_008058997.1	100	-	-	-	-	-	-	-	-	-	-	-	-	-	-	-	-	-	-
StauST398-2	NC_021323	-	Siphoviridae of Type1 (Cluster 2)	TermL	YP_008058800.1	0	Portal	YP_008058801.1	100	MCP	YP_008058803.1	100	MTP	YP_008058808.1	1e-124	-	-	-	Ad1	YP_008058804.1	99.96	Hc1	YP_008058805.1	100	Tc1	YP_008058807.1	100	Ne1	YP_008058806.1	100	-	-	-	-	-	-	-	-	-	-	-	-	-	-	-	-	-	-
StauST398-3	NC_021332	-	Siphoviridae of Type1 (Cluster 1)	TermL	YP_008059857.1	0	Portal	YP_008059858.1	100	MCP	YP_008059862.1	100	MTP	YP_008059868.1	1e-101	-	-	-	Ad1	YP_008059864.1	100	Hc1	YP_008059865.1	100	Tc1	YP_008059867.1	100	Ne1	YP_008059866.1	100	-	-	-	-	-	-	-	-	-	-	-	-	-	-	-	-	-	-
SuMu	NC_019455	-	Myoviridae of Type1 (Cluster 8)	TermL	YP_007002934.1	1e-173	Portal	YP_007002935.1	100	MCP	YP_007002940.1	100	-	-	-	Sheath	YP_007002946.1	100	Ad1	YP_007002942.1	100	-	-	-	Tc1	YP_007002943.1	100	Ne1	YP_007002938.1	100	-	-	-	-	-	-	-	-	-	-	-	-	-	-	-	-	-	-
Sujidade	NC_021304	-	Siphoviridae of Type1 (Cluster 10)	TermL	YP_008051409.1	1e-117	Portal	YP_008051410.1	100	MCP	YP_008051413.1	100	MTP	YP_008051418.1	4e-21	-	-	-	Ad1	YP_008051414.1	100	Hc1	YP_008051415.1	99.91	Tc1	YP_008051417.1	97.33	Ne1	YP_008051416.1	100	-	-	-	-	-	-	-	-	-	-	-	-	-	-	-	-	-	-
Syn1	NC_015288	-	Myoviridae of Type2	TermL	YP_004324487.1	0	Portal	YP_004324491.1	100	MCP	YP_004324495.1	100	MTP	YP_004324490.1	1e-102	Sheath	YP_004324489.1	100	-	-	-	-	-	-	-	-	-	-	-	-	Ad2	YP_004324477.1	100	Hc2	YP_004324478.1	100	Tc2	YP_004324479.1	100	-	-	-	-	-	-	-	-	-
Syn19	NC_015286	-	Myoviridae of Type2	TermL	YP_004323947.1	0	Portal	YP_004323950.1	100	MCP	YP_004323954.1	100	MTP	YP_004323949.1	1e-57	Sheath	YP_004323948.1	100	-	-	-	-	-	-	-	-	-	-	-	-	Ad2	YP_004323929.1	100	Hc2	YP_004323930.1	100	Tc2	YP_004323931.1	100	-	-	-	-	-	-	-	-	-
Syn30	NC_021072	-	Myoviridae of Type2	TermL	YP_007877946.1	0	Portal	YP_007877943.1	100	MCP	YP_007877939.1	100	MTP	YP_007877944.1	9e-95	Sheath	YP_007877945.1	100	-	-	-	-	-	-	-	-	-	-	-	-	Ad2	YP_007877965.1	100	Hc2	YP_007877964.1	100	Tc2	YP_007877963.1	100	-	-	-	-	-	-	-	-	-
Syn33	NC_015285	-	Myoviridae of Type2	TermL	YP_004323723.1	0	Portal	YP_004323727.1	100	MCP	YP_004323731.1	100	MTP	YP_004323725.1	8e-92	Sheath	YP_004323724.1	100	-	-	-	-	-	-	-	-	-	-	-	-	Ad2	YP_004323707.1	100	Hc2	YP_004323708.1	100	Tc2	YP_004323709.1	100	-	-	-	-	-	-	-	-	-
TEM123	NC_017968	-	Siphoviridae of Type1 (Cluster 1)	TermL	YP_006382289.1	0	Portal	YP_006382288.1	100	MCP	YP_006382285.1	100	MTP	YP_006382281.1	1e-112	-	-	-	Ad1	YP_006382284.1	100	-	-	-	Tc1	YP_006382282.1	100	Ne1	YP_006382283.1	100	-	-	-	-	-	-	-	-	-	-	-	-	-	-	-	-	-	-
TG1	NC_018853	-	Siphoviridae of Type1 (Cluster 5)	TermL	YP_006907178.1	0	Portal	YP_006907179.1	100	MCP	YP_006907181.1	100	MTP	YP_006907184.1	1e-158	-	-	-	Ad1	YP_006907182.1	100	-	-	-	Tc1	YP_006907183.1	100	Ne1	YP_006907185.1	100	-	-	-	-	-	-	-	-	-	-	-	-	-	-	-	-	-	-
THSA-485A	NC_018264	-	Undefined (Mixed Types)	TermL	YP_006546303.1	3e-75	Portal	YP_006546302.1	100	MCP	YP_006546301.1	100	-	-	-	-	-	-	-	-	-	-	-	-	-	-	-	Ne1	YP_006546296.1	100	-	-	-	-	-	-	Tc2	YP_006546297.1	77.69	-	-	-	Hc3	YP_006546286.1	99.91	-	-	-
TJE1	NC_019930	-	Siphoviridae of Type1 (Cluster 7)	TermL	YP_007237932.1	7e-28	Portal	YP_007237934.1	99.96	MCP	YP_007237939.1	97.93	-	-	-	-	-	-	Ad1	YP_007237941.1	94.74	-	-	-	-	-	-	Ne1	YP_007237942.1	100	-	-	-	-	-	-	-	-	-	-	-	-	-	-	-	-	-	-
TL-2011b	NC_019445	-	Podoviridae of Type3	TermL	YP_007001973.1	0	Portal	YP_007001977.1	100	MCP	YP_007001980.1	100	-	-	-	-	-	-	-	-	-	-	-	-	-	-	-	-	-	-	-	-	-	-	-	-	-	-	-	Ad3	YP_007001984.1	100	Hc3	YP_007001985.1	100	-	-	-
TL-2011c	NC_019442	-	Podoviridae of Type3	TermL	YP_007001467.1	0	Portal	YP_007001468.1	100	MCP	YP_007001471.1	100	-	-	-	-	-	-	-	-	-	-	-	-	-	-	-	-	-	-	-	-	-	-	-	-	-	-	-	Ad3	YP_007001475.1	100	Hc3	YP_007001480.1	100	-	-	-
TMA	NC_015937	-	Myoviridae (no Type assigned)	TermL	YP_004782268.1	0	Portal	YP_004782210.1	100	MCP	YP_004782279.1	100	-	-	-	Sheath	YP_004782275.1	100	Ad1	YP_004782350.1	78.76	-	-	-	-	-	-	-	-	-	-	-	-	-	-	-	-	-	-	-	-	-	-	-	-	-	-	-
TP-J34	NC_020197	-	Siphoviridae of Type1 (Cluster 1)	TermL	YP_007392276.1	0	Portal	YP_007392277.1	100	MCP	YP_007392281.1	100	MTP	YP_007392287.1	1e-93	-	-	-	Ad1	YP_007392283.1	100	Hc1	YP_007392284.1	100	Tc1	YP_007392286.1	100	Ne1	YP_007392285.1	100	-	-	-	-	-	-	-	-	-	-	-	-	-	-	-	-	-	-
TP21-L	NC_011645	-	Siphoviridae of Type1 (No Cluster Assigned)	TermL	YP_002333563.1	1e-142	Portal	YP_002333564.1	100	MCP	YP_002333568.1	100	-	-	-	-	-	-	Ad1	YP_002333569.1	96.85	Hc1	YP_002333570.1	97.16	Tc1	YP_002333572.1	98.13	Ne1	YP_002333571.2	100	-	-	-	-	-	-	-	-	-	-	-	-	-	-	-	-	-	-
TPA2	NC_015210	-	Siphoviridae of Type1 (Cluster 4)	TermL	YP_004286250.1	1e-149	Portal	YP_004286258.1	100	-	-	-	-	-	-	-	-	-	Ad1	YP_004286269.1	100	-	-	-	Tc1	YP_004286270.1	100	Ne1	YP_004286272.1	100	-	-	-	-	-	-	-	-	-	-	-	-	-	-	-	-	-	-
Tb	NC_019446	-	Podoviridae of Type3	TermL	YP_007002015.1	6e-30	Portal	YP_007002020.1	100	MCP	YP_007002025.1	100	-	-	-	-	-	-	-	-	-	-	-	-	-	-	-	-	-	-	-	-	-	-	-	-	-	-	-	Ad3	YP_007002028.1	100	Hc3	YP_007002029.1	100	-	-	-
Troll4	NC_011285	-	Siphoviridae of Type1 (No Cluster Assigned)	TermL	YP_002241422.1	0	Portal	YP_002241423.1	100	MCP	YP_002241430.1	95.95	MTP	YP_002241438.1	1e-164	-	-	-	Ad1	YP_002241432.1	100	Hc1	YP_002241433.1	100	Tc1	YP_002241435.1	100	Ne1	YP_002241434.1	100	-	-	-	-	-	-	-	-	-	-	-	-	-	-	-	-	-	-
UAB_Phi78	NC_020414	-	Podoviridae of Type3	TermL	YP_007501024.1	0	Portal	YP_007501012.1	100	MCP	YP_007501015.1	100	-	-	-	-	-	-	-	-	-	-	-	-	-	-	-	-	-	-	-	-	-	-	-	-	-	-	-	Ad3	YP_007501016.1	100	Hc3	YP_007501017.1	100	-	-	-
UFV-P2	NC_018850	-	Podoviridae of Type3	TermL	YP_006907045.1	0	Portal	YP_006907046.1	100	MCP	YP_006907048.1	100	-	-	-	-	-	-	-	-	-	-	-	-	-	-	-	-	-	-	-	-	-	-	-	-	-	-	-	Ad3	YP_006907050.1	100	Hc3	YP_006907053.1	100	-	-	-
VBM1	NC_020850	-	Myoviridae of Type1 (Cluster 7)	TermL	YP_007674349.1	3e-98	Portal	YP_007674348.1	100	MCP	YP_007674343.1	100	-	-	-	Sheath	YP_007674337.1	100	Ad1	YP_007674341.1	100	Hc1	YP_007674339.1	96.46	Tc1	YP_007674338.1	90.64	Ne1	YP_007674340.1	100	-	-	-	-	-	-	-	-	-	-	-	-	-	-	-	-	-	-
VBP32	NC_020868	-	Podoviridae of Type3	TermL	YP_007676555.1	1e-160	Portal	YP_007676564.1	100	MCP	YP_007676568.1	100	-	-	-	-	-	-	-	-	-	-	-	-	-	-	-	-	-	-	-	-	-	-	-	-	-	-	-	Ad3	YP_007676556.1	100	-	-	-	-	-	-
VBP47	NC_020848	-	Podoviridae of Type3	TermL	YP_007674159.1	1e-160	Portal	YP_007674150.1	100	MCP	YP_007674146.1	100	-	-	-	-	-	-	-	-	-	-	-	-	-	-	-	-	-	-	-	-	-	-	-	-	-	-	-	Ad3	YP_007674158.1	100	-	-	-	-	-	-
VCY-phi	NC_016162	-	Not assigned	-	-	-	-	-	-	-	-	-	-	-	-	-	-	-	-	-	-	-	-	-	-	-	-	-	-	-	-	-	-	-	-	-	-	-	-	-	-	-	-	-	-	-	-	-
VEJphi	NC_012757	-	Not assigned	-	-	-	-	-	-	-	-	-	-	-	-	-	-	-	-	-	-	-	-	-	-	-	-	-	-	-	-	-	-	-	-	-	-	-	-	-	-	-	-	-	-	-	-	-
VFJ	NC_021562	-	Not assigned	-	-	-	-	-	-	-	-	-	-	-	-	-	-	-	-	-	-	-	-	-	-	-	-	-	-	-	-	-	-	-	-	-	-	-	-	-	-	-	-	-	-	-	-	-
VP93	NC_012662	-	Podoviridae of Type3	TermL	YP_002875662.1	1e-148	Portal	YP_002875651.1	100	MCP	YP_002875653.1	100	-	-	-	-	-	-	-	-	-	-	-	-	-	-	-	-	-	-	-	-	-	-	-	-	-	-	-	Ad3	YP_002875654.1	100	Hc3	YP_002875655.1	100	-	-	-
Vi06	NC_015271	-	Podoviridae of Type3	-	-	-	Portal	YP_004306681.1	100	MCP	YP_004306683.1	100	-	-	-	-	-	-	-	-	-	-	-	-	-	-	-	-	-	-	-	-	-	-	-	-	-	-	-	Ad3	YP_004306685.1	100	Hc3	YP_004306686.1	100	-	-	-
ViI	NC_015296	-	Myoviridae of Type2	TermL	YP_004327532.1	9e-82	Portal	YP_004327528.1	100	MCP	YP_004327523.1	100	MTP	YP_004327529.1	3e-17	Sheath	YP_004327531.1	100	-	-	-	-	-	-	-	-	-	-	-	-	Ad2	YP_004327537.1	100	Hc2	YP_004327535.1	100	Tc2	YP_004327534.1	100	-	-	-	-	-	-	-	-	-
VvAW1	NC_020488	-	Podoviridae of Type3	TermL	YP_007518355.1	0	Portal	YP_007518354.1	100	MCP	YP_007518352.1	100	-	-	-	-	-	-	-	-	-	-	-	-	-	-	-	-	-	-	-	-	-	-	-	-	-	-	-	Ad3	YP_007518350.1	100	Hc3	YP_007518349.1	100	-	-	-
W.Ph.	NC_016563	-	Myoviridae of Type1 (no Cluster assigned)	TermL	YP_004957018.1	0	Portal	YP_004957027.1	100	MCP	YP_004957030.1	100	MTP	YP_004957038.1	2e-54	Sheath	YP_004957037.1	100	Ad1	YP_004957032.1	98.03	-	-	-	-	-	-	-	-	-	-	-	-	-	-	-	-	-	-	-	-	-	-	-	-	-	-	-
WIVsmall	NC_021334	-	Siphoviridae of Type1 (Cluster 4)	TermL	YP_008059982.1	0	Portal	YP_008059981.1	100	MCP	YP_008059978.1	100	MTP	YP_008059974.1	1e-159	-	-	-	Ad1	YP_008059977.1	100	-	-	-	Tc1	YP_008059975.1	100	Ne1	YP_008059976.1	100	-	-	-	-	-	-	-	-	-	-	-	-	-	-	-	-	-	-
Wee	NC_014901	-	Siphoviridae of Type1 (Cluster 4)	TermL	YP_004123824.1	0	Portal	YP_004123825.1	100	MCP	YP_004123828.1	100	MTP	YP_004123833.1	1e-157	-	-	-	Ad1	YP_004123829.1	100	Hc1	YP_004123830.1	100	Tc1	YP_004123832.1	100	Ne1	YP_004123831.1	100	-	-	-	-	-	-	-	-	-	-	-	-	-	-	-	-	-	-
Xfas53	NC_013599	-	Podoviridae of Type3	TermL	YP_003344921.1	1e-108	Portal	YP_003344922.1	100	MCP	YP_003344924.1	100	-	-	-	-	-	-	-	-	-	-	-	-	-	-	-	-	-	-	-	-	-	-	-	-	-	-	-	Ad3	YP_003344925.1	100	Hc3	YP_003344926.1	100	-	-	-
YMC-2011	NC_018285	-	Siphoviridae of Type1 (Cluster 2)	TermL	YP_006561262.1	0	Portal	YP_006561264.1	100	MCP	YP_006561266.1	100	MTP	YP_006561271.1	2e-96	-	-	-	Ad1	YP_006561267.1	100	Hc1	YP_006561268.1	100	Tc1	YP_006561270.1	100	Ne1	YP_006561269.1	100	-	-	-	-	-	-	-	-	-	-	-	-	-	-	-	-	-	-
YYZ-2008	NC_011356	-	Siphoviridae of Type1 (Cluster 3)	TermL	YP_002274187.1	0	Portal	YP_002274190.1	100	MCP	YP_002274188.1	100	MTP	YP_002274195.1	1e-138	-	-	-	Ad1	YP_002274191.1	100	Hc1	YP_002274192.1	100	Tc1	YP_002274194.1	100	Ne1	YP_002274193.1	100	-	-	-	-	-	-	-	-	-	-	-	-	-	-	-	-	-	-
Yepe2	NC_011038	-	Podoviridae of Type3	TermL	YP_002003357.1	0	Portal	YP_002003341.1	100	MCP	YP_002003343.1	100	-	-	-	-	-	-	-	-	-	-	-	-	-	-	-	-	-	-	-	-	-	-	-	-	-	-	-	Ad3	YP_002003345.1	100	Hc3	YP_002003346.1	100	-	-	-
YuA	NC_010116	-	Siphoviridae of Type1 (Cluster 5)	TermL	YP_001595874.1	0	Portal	YP_001595875.1	100	MCP	YP_001595879.1	100	MTP	YP_001595889.1	0	-	-	-	Ad1	YP_001595886.1	100	Hc1	YP_001595887.1	100	Tc1	YP_001595888.1	100	Ne1	YP_001595891.1	100	-	-	-	-	-	-	-	-	-	-	-	-	-	-	-	-	-	-
ZF40	NC_019522	-	Myoviridae of Type1 (Cluster 7)	TermL	YP_007006950.1	1e-113	Portal	YP_007006951.1	100	MCP	YP_007006955.1	100	-	-	-	Sheath	YP_007006961.1	100	Ad1	YP_007006957.1	100	Hc1	YP_007006959.1	98.08	Tc1	YP_007006960.1	97.97	Ne1	YP_007006958.1	100	-	-	-	-	-	-	-	-	-	-	-	-	-	-	-	-	-	-
ZZ1	NC_018087	-	Myoviridae of Type2	TermL	YP_006489130.1	0	Portal	YP_006489123.1	100	MCP	YP_006489115.1	100	MTP	YP_006489125.1	2e-72	Sheath	YP_006489127.1	100	-	-	-	-	-	-	-	-	-	-	-	-	Ad2	YP_006489139.1	100	Hc2	YP_006489138.1	100	Tc2	YP_006489136.1	100	-	-	-	-	-	-	-	-	-
Zemlya	NC_021339	-	Siphoviridae of Type1 (Cluster 10)	TermL	YP_008060240.1	1e-115	Portal	YP_008060241.1	100	MCP	YP_008060244.1	100	MTP	YP_008060249.1	2e-21	-	-	-	Ad1	YP_008060245.1	100	Hc1	YP_008060246.1	99.91	Tc1	YP_008060248.1	97.37	Ne1	YP_008060247.1	100	-	-	-	-	-	-	-	-	-	-	-	-	-	-	-	-	-	-
asccphi28	NC_010363	-	Podoviridae of Type4	-	-	-	Portal	YP_001687534.1	100	MCP	YP_001687536.1	100	-	-	-	-	-	-	-	-	-	-	-	-	-	-	-	-	-	-	-	-	-	-	-	-	-	-	-	-	-	-	-	-	-	Ad4	YP_001687528.1	72.71
bIBB29	NC_011046	-	Not assigned	TermL	YP_002003990.1	0	Portal	YP_002003992.1	100	MCP	YP_002003994.1	100	MTP	YP_002003999.1	1e-157	-	-	-	-	-	-	-	-	-	-	-	-	-	-	-	-	-	-	-	-	-	-	-	-	-	-	-	-	-	-	-	-	-
bIL67	NC_001629	-	Not assigned	-	-	-	-	-	-	-	-	-	-	-	-	-	-	-	-	-	-	-	-	-	-	-	-	-	-	-	-	-	-	-	-	-	-	-	-	-	-	-	-	-	-	-	-	-
bV_EcoS_AKFV33	NC_017969	-	Siphoviridae of Type1 (Cluster 4)	TermL	YP_006382455.1	0	Portal	YP_006382452.1	100	MCP	YP_006382449.1	100	MTP	YP_006382451.1	2e-17	-	-	-	Ad1	YP_006382448.1	100	-	-	-	Tc1	YP_006382446.1	100	-	-	-	-	-	-	-	-	-	-	-	-	-	-	-	-	-	-	-	-	-
c-1	NC_019706	-	Siphoviridae of Type1 (Cluster 6)	TermL	YP_007111505.1	0	Portal	YP_007111507.1	100	MCP	YP_007111508.1	100	-	-	-	-	-	-	Ad1	YP_007111506.1	100	Hc1	YP_007111510.1	93.13	Tc1	YP_007111512.1	100	Ne1	YP_007111511.1	100	-	-	-	-	-	-	-	-	-	-	-	-	-	-	-	-	-	-
c5	NC_019449	-	Siphoviridae of Type1 (Cluster 2)	TermL	YP_007002342.1	2e-42	Portal	YP_007002343.1	100	MCP	YP_007002345.1	100	MTP	YP_007002351.1	3e-06	-	-	-	Ad1	YP_007002347.1	99.93	Hc1	YP_007002348.1	100	Tc1	YP_007002350.1	100	Ne1	YP_007002349.1	97.6	-	-	-	-	-	-	-	-	-	-	-	-	-	-	-	-	-	-
clP1	NC_016161	-	Siphoviridae of Type1 (Cluster 1)	TermL	YP_004934174.1	0	Portal	YP_004934173.1	100	MCP	YP_004934170.1	100	MTP	YP_004934222.1	3e-77	-	-	-	Ad1	YP_004934168.1	100	Hc1	YP_004934167.1	100	-	-	-	Ne1	YP_004934166.1	100	-	-	-	-	-	-	-	-	-	-	-	-	-	-	-	-	-	-
epsilon34	NC_011976	-	Podoviridae of Type3	TermL	YP_002533461.1	0	Portal	YP_002533462.1	100	MCP	YP_002533464.1	100	-	-	-	-	-	-	-	-	-	-	-	-	-	-	-	-	-	-	-	-	-	-	-	-	-	-	-	Ad3	YP_002533466.1	100	Hc3	YP_002533467.1	100	-	-	-
g341c	NC_013059	-	Podoviridae of Type3	TermL	YP_003090219.1	0	Portal	YP_003090220.1	100	MCP	YP_003090222.1	100	-	-	-	-	-	-	-	-	-	-	-	-	-	-	-	-	-	-	-	-	-	-	-	-	-	-	-	Ad3	YP_003090224.1	100	Hc3	YP_003090225.1	100	-	-	-
ime09	NC_019503	-	Myoviridae of Type2	TermL	YP_007004543.1	0	Portal	YP_007004546.1	100	MCP	YP_007004551.1	100	MTP	YP_007004545.1	5e-95	Sheath	YP_007004544.1	100	-	-	-	-	-	-	-	-	-	-	-	-	Ad2	YP_007004539.1	100	Hc2	YP_007004540.1	100	Tc2	YP_007004541.1	100	-	-	-	-	-	-	-	-	-
kappa	NC_010275	-	Myoviridae of Type1 (Cluster 9)	TermL	YP_001650887.1	0	Portal	YP_001650886.1	100	MCP	YP_001650889.1	100	-	-	-	Sheath	YP_001650895.1	100	Ad1	YP_001650891.1	100	-	-	-	Tc1	YP_001650892.1	100	Ne1	YP_001650893.1	100	-	-	-	-	-	-	-	-	-	-	-	-	-	-	-	-	-	-
mEp213	NC_019720	-	Siphoviridae of Type1 (Cluster 6)	TermL	YP_007112345.1	0	Portal	YP_007112347.1	100	MCP	YP_007112348.1	100	-	-	-	-	-	-	Ad1	YP_007112346.1	100	Hc1	YP_007112350.1	93.13	Tc1	YP_007112352.1	100	Ne1	YP_007112351.1	100	-	-	-	-	-	-	-	-	-	-	-	-	-	-	-	-	-	-
mEp234	NC_019715	-	Siphoviridae of Type1 (Cluster 3)	TermL	YP_007112015.1	0	Portal	YP_007112016.1	100	MCP	YP_007112018.1	100	MTP	YP_007112023.1	1e-136	-	-	-	Ad1	YP_007112019.1	100	Hc1	YP_007112020.1	100	Tc1	YP_007112022.1	100	Ne1	YP_007112021.1	100	-	-	-	-	-	-	-	-	-	-	-	-	-	-	-	-	-	-
mEp235	NC_019708	-	Siphoviridae of Type1 (Cluster 3)	TermL	YP_007111578.1	7e-97	Portal	YP_007111579.1	100	MCP	YP_007111581.1	100	MTP	YP_007111588.1	1e-93	-	-	-	Ad1	YP_007111583.1	100	Hc1	YP_007111585.1	100	Tc1	YP_007111587.1	100	Ne1	YP_007111586.1	100	-	-	-	-	-	-	-	-	-	-	-	-	-	-	-	-	-	-
mEp237	NC_019704	-	Siphoviridae of Type1 (Cluster 6)	TermL	YP_007111375.1	0	Portal	YP_007111377.1	100	MCP	YP_007111380.1	100	-	-	-	-	-	-	Ad1	YP_007111376.1	99.96	Hc1	YP_007111382.1	100	Tc1	YP_007111384.1	100	Ne1	YP_007111383.1	100	-	-	-	-	-	-	-	-	-	-	-	-	-	-	-	-	-	-
mEp390	NC_019721	-	Siphoviridae of Type1 (Cluster 3)	TermL	YP_007112419.1	0	Portal	YP_007112420.1	100	MCP	YP_007112422.1	100	MTP	YP_007112427.1	6e-39	-	-	-	Ad1	YP_007112423.1	100	Hc1	YP_007112424.1	100	Tc1	YP_007112426.1	100	Ne1	YP_007112425.1	100	-	-	-	-	-	-	-	-	-	-	-	-	-	-	-	-	-	-
mEp460	NC_019716	-	Siphoviridae of Type1 (Cluster 6)	TermL	YP_007112076.1	0	Portal	YP_007112078.1	100	MCP	YP_007112079.1	100	-	-	-	-	-	-	Ad1	YP_007112077.1	100	Hc1	YP_007112081.1	98.07	Tc1	YP_007112083.1	100	Ne1	YP_007112082.1	100	-	-	-	-	-	-	-	-	-	-	-	-	-	-	-	-	-	-
mEpX1	NC_019709	-	Siphoviridae of Type1 (Cluster 3)	TermL	YP_007111639.1	0	Portal	YP_007111640.1	100	MCP	YP_007111642.1	100	MTP	YP_007111647.1	1e-136	-	-	-	Ad1	YP_007111643.1	100	Hc1	YP_007111644.1	100	Tc1	YP_007111646.1	100	Ne1	YP_007111645.1	100	-	-	-	-	-	-	-	-	-	-	-	-	-	-	-	-	-	-
mEpX2	NC_019705	-	Siphoviridae of Type1 (Cluster 3)	TermL	YP_007111438.1	0	Portal	YP_007111439.1	100	MCP	YP_007111441.1	100	MTP	YP_007111448.1	5e-95	-	-	-	Ad1	YP_007111442.1	100	Hc1	YP_007111445.1	100	Tc1	YP_007111447.1	100	Ne1	YP_007111446.1	100	-	-	-	-	-	-	-	-	-	-	-	-	-	-	-	-	-	-
metaG-MbCM1	NC_019443	-	Myoviridae of Type2	TermL	YP_007001615.1	0	Portal	YP_007001618.1	100	MCP	YP_007001622.1	100	MTP	YP_007001617.1	1e-63	Sheath	YP_007001616.1	100	-	-	-	-	-	-	-	-	-	-	-	-	Ad2	YP_007001598.1	100	Hc2	YP_007001599.1	100	Tc2	YP_007001600.1	100	-	-	-	-	-	-	-	-	-
nt-1	NC_021529	-	Myoviridae of Type2	TermL	YP_008125177.1	0	Portal	YP_008125180.1	100	MCP	YP_008125183.1	100	MTP	YP_008125179.1	2e-92	Sheath	YP_008125178.1	100	-	-	-	-	-	-	-	-	-	-	-	-	Ad2	YP_008125172.1	100	Hc2	YP_008125173.1	100	Tc2	YP_008125174.1	100	-	-	-	-	-	-	-	-	-
pCB2047-A	NC_020858	-	Podoviridae of Type3	TermL	YP_007675406.1	1e-62	Portal	YP_007675405.1	100	MCP	YP_007675402.1	100	-	-	-	-	-	-	-	-	-	-	-	-	-	-	-	-	-	-	-	-	-	-	-	-	-	-	-	Ad3	YP_007675398.1	100	Hc3	YP_007675396.1	100	-	-	-
pCB2047-B	NC_020862	-	Podoviridae of Type3	TermL	YP_007675791.1	0	Portal	YP_007675798.1	100	MCP	YP_007675801.1	100	-	-	-	-	-	-	Ad1	YP_007675829.1	95.47	-	-	-	-	-	-	-	-	-	-	-	-	-	-	-	-	-	-	Ad3	YP_007675792.1	100	-	-	-	-	-	-
pCB2047-C	NC_020856	-	Podoviridae of Type3	TermL	YP_007675325.1	1e-62	Portal	YP_007675326.1	100	MCP	YP_007675329.1	100	-	-	-	-	-	-	-	-	-	-	-	-	-	-	-	-	-	-	-	-	-	-	-	-	-	-	-	Ad3	YP_007675263.1	100	Hc3	YP_007675265.1	100	-	-	-
pCB2051-A	NC_020853	-	Siphoviridae of Type1 (Cluster 6)	TermL	YP_007674918.1	1e-167	Portal	YP_007674920.1	100	MCP	YP_007674923.1	100	MTP	YP_007674927.1	5e-53	-	-	-	Ad1	YP_007674919.1	99.93	Hc1	YP_007674925.1	99.95	Tc1	YP_007674926.1	100	-	-	-	-	-	-	-	-	-	-	-	-	-	-	-	-	-	-	-	-	-
pOW20-A	NC_020841	-	Myoviridae of Type1 (Cluster 7)	TermL	YP_007673352.1	1e-129	Portal	YP_007673353.1	100	MCP	YP_007673360.1	100	-	-	-	Sheath	YP_007673367.1	100	Ad1	YP_007673362.1	100	Hc1	YP_007673364.1	100	Tc1	YP_007673365.1	98.3	Ne1	YP_007673363.1	100	-	-	-	-	-	-	-	-	-	-	-	-	-	-	-	-	-	-
pSf-1	NC_021331	-	Siphoviridae of Type1 (No Cluster Assigned)	TermL	YP_008059783.1	0	Portal	YP_008059784.1	100	MCP	YP_008059790.1	100	MTP	YP_008059796.1	1e-105	-	-	-	Ad1	YP_008059792.1	100	Hc1	YP_008059793.1	100	Tc1	YP_008059795.1	100	Ne1	YP_008059794.1	100	-	-	-	-	-	-	-	-	-	-	-	-	-	-	-	-	-	-
pVp-1	NC_019529	-	Siphoviridae of Type1 (Cluster 4)	TermL	YP_007007962.1	1e-147	Portal	YP_007007964.1	100	MCP	YP_007007967.1	100	MTP	YP_007007971.1	1e-10	-	-	-	Ad1	YP_007007968.1	100	-	-	-	Tc1	YP_007007970.1	100	-	-	-	-	-	-	-	-	-	-	-	-	-	-	-	-	-	-	-	-	-
pYD21-A	NC_020846	-	Siphoviridae of Type1 (No Cluster Assigned)	TermL	YP_007674030.1	6e-69	Portal	YP_007673969.1	100	MCP	YP_007673987.1	100	-	-	-	-	-	-	Ad1	YP_007673991.1	94.9	Hc1	YP_007673992.1	100	Tc1	YP_007673994.1	94.42	Ne1	YP_007673993.1	100	-	-	-	-	-	-	-	-	-	-	-	-	-	-	-	-	-	-
pYD38-A	NC_021534	-	Siphoviridae of Type1 (No Cluster Assigned)	TermL	YP_008126204.1	5e-63	Portal	YP_008126197.1	100	MCP	YP_008126177.1	100	MTP	YP_008126238.1	7e-18	-	-	-	Ad1	YP_008126167.1	100	Hc1	YP_008126166.1	100	Tc1	YP_008126240.1	100	Ne1	YP_008126241.1	100	-	-	-	-	-	-	-	-	-	-	-	-	-	-	-	-	-	-
pYD38-B	NC_021561	-	Siphoviridae of Type1 (Cluster 5)	TermL	YP_008130252.1	1e-34	Portal	YP_008130257.1	100	MCP	YP_008130264.1	100	-	-	-	-	-	-	Ad1	YP_008130266.1	100	Hc1	YP_008130267.1	100	Tc1	YP_008130269.1	100	Ne1	YP_008130268.1	100	-	-	-	-	-	-	-	-	-	-	-	-	-	-	-	-	-	-
pYD6-A	NC_020849	-	Podoviridae of Type3	TermL	YP_007674305.1	1e-168	Portal	YP_007674295.1	100	MCP	YP_007674292.1	100	-	-	-	-	-	-	-	-	-	-	-	-	-	-	-	-	-	-	-	-	-	-	-	-	-	-	-	Ad3	YP_007674304.1	100	-	-	-	-	-	-
phAPEC8	NC_020079	-	Myoviridae of Type1 (Cluster 7)	TermL	YP_007348515.1	1e-65	Portal	YP_007348516.1	100	MCP	YP_007348520.1	100	-	-	-	Sheath	YP_007348526.1	100	Ad1	YP_007348522.1	90.9	Hc1	YP_007348524.1	96.81	Tc1	YP_007348525.1	94.55	Ne1	YP_007348523.1	100	-	-	-	-	-	-	-	-	-	-	-	-	-	-	-	-	-	-
phIS3501	NC_019502	-	Siphoviridae of Type1 (Cluster 2)	TermL	YP_007004362.1	0	Portal	YP_007004363.1	100	MCP	YP_007004365.1	100	MTP	YP_007004370.1	2e-99	-	-	-	Ad1	YP_007004366.1	100	Hc1	YP_007004367.1	100	Tc1	YP_007004369.1	100	Ne1	YP_007004368.1	100	-	-	-	-	-	-	-	-	-	-	-	-	-	-	-	-	-	-
phi-2	NC_013638	-	Podoviridae of Type3	TermL	YP_003345504.1	0	Portal	YP_003345493.1	100	MCP	YP_003345495.1	100	-	-	-	-	-	-	-	-	-	-	-	-	-	-	-	-	-	-	-	-	-	-	-	-	-	-	-	Ad3	YP_003345496.1	100	Hc3	YP_003345497.1	100	-	-	-
phi-CA82	NC_015785	-	Not assigned	-	-	-	-	-	-	-	-	-	-	-	-	-	-	-	-	-	-	-	-	-	-	-	-	-	-	-	-	-	-	-	-	-	-	-	-	-	-	-	-	-	-	-	-	-
phi1402	NC_015721	-	Not assigned	-	-	-	Portal	YP_004678839.1	98.1	-	-	-	-	-	-	-	-	-	-	-	-	-	-	-	-	-	-	Ne1	YP_004678846.1	98.13	-	-	-	-	-	-	-	-	-	-	-	-	-	-	-	-	-	-
phi1422	NC_019525	-	Myoviridae of Type1 (Cluster 7)	TermL	YP_007007123.1	1e-79	Portal	YP_007007124.1	100	MCP	YP_007007129.1	100	-	-	-	Sheath	YP_007007134.1	100	Ad1	YP_007007130.1	100	Hc1	YP_007007132.1	97.93	-	-	-	Ne1	YP_007007131.1	98.44	-	-	-	-	-	-	-	-	-	-	-	-	-	-	-	-	-	-
phi15	NC_015208	-	Podoviridae of Type3	TermL	YP_004286227.1	0	Portal	YP_004286212.1	100	MCP	YP_004286214.1	100	-	-	-	-	-	-	-	-	-	-	-	-	-	-	-	-	-	-	-	-	-	-	-	-	-	-	-	Ad3	YP_004286216.1	100	Hc3	YP_004286217.1	100	-	-	-
phi24R	NC_019523	-	Podoviridae of Type4	-	-	-	Portal	YP_007006993.1	100	MCP	YP_007006987.1	100	-	-	-	-	-	-	-	-	-	-	-	-	-	-	-	-	-	-	-	-	-	-	-	-	-	-	-	-	-	-	-	-	-	Ad4	YP_007006994.1	100
phi29	NC_011048	-	Podoviridae of Type4	-	-	-	Portal	YP_002004539.1	100	MCP	YP_002004536.1	100	-	-	-	-	-	-	-	-	-	-	-	-	-	-	-	-	-	-	-	-	-	-	-	-	-	-	-	-	-	-	-	-	-	Ad4	YP_002004540.1	100
phi2954	NC_012091	-	Not assigned	-	-	-	-	-	-	-	-	-	-	-	-	-	-	-	-	-	-	-	-	-	-	-	-	-	-	-	-	-	-	-	-	-	-	-	-	-	-	-	-	-	-	-	-	-
phi2954	NC_012092	-	Not assigned	-	-	-	-	-	-	-	-	-	-	-	-	-	-	-	-	-	-	-	-	-	-	-	-	-	-	-	-	-	-	-	-	-	-	-	-	-	-	-	-	-	-	-	-	-
phi2954	NC_012093	-	Not assigned	-	-	-	-	-	-	-	-	-	-	-	-	-	-	-	-	-	-	-	-	-	-	-	-	-	-	-	-	-	-	-	-	-	-	-	-	-	-	-	-	-	-	-	-	-
phi2958PVL	NC_011344	-	Siphoviridae of Type1 (Cluster 2)	TermL	YP_002268005.1	0	Portal	YP_002268006.1	100	MCP	YP_002268008.1	100	MTP	YP_002268013.1	1e-124	-	-	-	Ad1	YP_002268009.1	99.96	Hc1	YP_002268010.1	100	Tc1	YP_002268012.1	100	Ne1	YP_002268011.1	100	-	-	-	-	-	-	-	-	-	-	-	-	-	-	-	-	-	-
phi297	NC_016762	-	Siphoviridae of Type1 (No Cluster Assigned)	TermL	YP_005098068.1	1e-129	Portal	YP_005098070.1	100	MCP	YP_005098074.1	100	-	-	-	-	-	-	Ad1	YP_005098077.1	100	Hc1	YP_005098078.1	100	Tc1	YP_005098080.1	96.28	Ne1	YP_005098079.1	100	-	-	-	-	-	-	-	-	-	-	-	-	-	-	-	-	-	-
phi5967PVL	NC_019921	-	Siphoviridae of Type1 (Cluster 2)	TermL	YP_007237154.1	0	Portal	YP_007237155.1	100	MCP	YP_007237157.1	100	MTP	YP_007237161.1	1e-124	-	-	-	-	-	-	Hc1	YP_007237158.1	100	Tc1	YP_007237160.1	100	Ne1	YP_007237159.1	100	-	-	-	-	-	-	-	-	-	-	-	-	-	-	-	-	-	-
phi7401PVL	NC_020199	-	Siphoviridae of Type1 (Cluster 2)	TermL	YP_007392386.1	0	Portal	YP_007392387.1	100	MCP	YP_007392389.1	100	MTP	YP_007392393.1	1e-124	-	-	-	Ad1	YP_007392390.1	99.95	-	-	-	Tc1	YP_007392392.1	100	Ne1	YP_007392391.1	100	-	-	-	-	-	-	-	-	-	-	-	-	-	-	-	-	-	-
phi80-18	NC_019911	-	Podoviridae of Type3	TermL	YP_007236353.1	1e-114	Portal	YP_007236342.1	100	MCP	YP_007236344.1	100	-	-	-	-	-	-	-	-	-	-	-	-	-	-	-	-	-	-	-	-	-	-	-	-	-	-	-	Ad3	YP_007236345.1	100	Hc3	YP_007236346.1	100	-	-	-
phi8074-B1	NC_019924	-	Siphoviridae of Type1 (Cluster 1)	TermL	YP_007237242.1	1e-101	Portal	YP_007237243.1	100	MCP	YP_007237246.1	100	MTP	YP_007237251.1	1e-21	-	-	-	Ad1	YP_007237247.1	100	-	-	-	Tc1	YP_007237250.1	95.83	Ne1	YP_007237249.1	95.9	-	-	-	-	-	-	-	-	-	-	-	-	-	-	-	-	-	-
phiAGATE	NC_020081	-	Myoviridae of Type1 (no Cluster assigned)	TermL	YP_007349220.1	1e-122	Portal	YP_007349202.1	100	MCP	YP_007349199.1	100	MTP	YP_007349191.1	2e-57	Sheath	YP_007349192.1	100	Ad1	YP_007349197.1	98.08	-	-	-	-	-	-	-	-	-	-	-	-	-	-	-	-	-	-	-	-	-	-	-	-	-	-	-
phiAS4	NC_014635	-	Myoviridae of Type2	TermL	YP_003969134.1	0	Portal	YP_003969129.1	100	MCP	YP_003969123.1	100	MTP	YP_003969130.1	8e-89	Sheath	YP_003969133.1	100	-	-	-	-	-	-	-	-	-	-	-	-	Ad2	YP_003969139.1	99.73	Hc2	YP_003969138.1	100	Tc2	YP_003969136.1	100	-	-	-	-	-	-	-	-	-
phiAS5	NC_014636	-	Myoviridae of Type2	TermL	YP_003969300.1	0	Portal	YP_003969303.1	100	MCP	YP_003969308.1	100	MTP	YP_003969302.1	9e-86	Sheath	YP_003969301.1	100	-	-	-	-	-	-	-	-	-	-	-	-	Ad2	YP_003969295.1	100	Hc2	YP_003969296.1	100	Tc2	YP_003969298.1	100	-	-	-	-	-	-	-	-	-
phiAS7	NC_019528	-	Podoviridae of Type3	TermL	YP_007007799.1	1e-117	Portal	YP_007007810.1	100	MCP	YP_007007808.1	100	-	-	-	-	-	-	-	-	-	-	-	-	-	-	-	-	-	-	-	-	-	-	-	-	-	-	-	Ad3	YP_007007807.1	100	Hc3	YP_007007806.1	100	-	-	-
phiCD27	NC_011398	-	Myoviridae of Type1 (No Cluster Assigned)	TermL	YP_002290878.1	1e-37	Portal	YP_002290879.1	100	MCP	YP_002290883.1	96.08	MTP	YP_002290890.1	1e-07	Sheath	YP_002290889.1	100	-	-	-	Hc1	YP_002290885.1	96.44	Tc1	YP_002290887.1	97.67	Ne1	YP_002290886.1	100	-	-	-	-	-	-	-	-	-	-	-	-	-	-	-	-	-	-
phiCD38-2	NC_015568	-	Siphoviridae of Type1 (Cluster 1)	TermL	YP_004508380.1	4e-28	Portal	YP_004508381.1	100	MCP	YP_004508385.1	100	-	-	-	-	-	-	Ad1	YP_004508386.1	100	Hc1	YP_004508387.1	78.26	Tc1	YP_004508389.1	98.49	Ne1	YP_004508388.1	100	-	-	-	-	-	-	-	-	-	-	-	-	-	-	-	-	-	-
phiCD6356	NC_015262	-	Siphoviridae of Type1 (Cluster 2)	TermL	YP_004306103.1	1e-146	Portal	YP_004306104.1	100	MCP	YP_004306106.1	100	MTP	YP_004306112.1	1e-25	-	-	-	Ad1	YP_004306107.1	100	Hc1	YP_004306108.1	99.96	Tc1	YP_004306111.1	100	Ne1	YP_004306110.1	100	-	-	-	-	-	-	-	-	-	-	-	-	-	-	-	-	-	-
phiCP13O	NC_019506	-	Siphoviridae of Type1 (No Cluster Assigned)	TermL	YP_007005017.1	2e-14	Portal	YP_007005020.1	99.94	MCP	YP_007005028.1	100	-	-	-	-	-	-	Ad1	YP_007005032.1	97.32	Hc1	YP_007005033.1	89.66	Tc1	YP_007005034.1	76.35	Ne1	YP_007005021.1	99.85	-	-	-	-	-	-	-	-	-	-	-	-	-	-	-	-	-	-
phiCP26F	NC_019496	-	Siphoviridae of Type1 (no Cluster assigned)	TermL	YP_007003988.1	2e-14	Portal	YP_007003990.1	100	MCP	YP_007003997.1	100	-	-	-	-	-	-	Ad1	YP_007003999.1	96.62	Hc1	YP_007004000.1	88.89	Tc1	YP_007004001.1	83.78	-	-	-	-	-	-	-	-	-	-	-	-	-	-	-	-	-	-	-	-	-
phiCP34O	NC_019508	-	Siphoviridae of Type1 (No Cluster Assigned)	TermL	YP_007005329.1	2e-14	Portal	YP_007005331.1	100	MCP	YP_007005339.1	100	-	-	-	-	-	-	Ad1	YP_007005341.1	95.42	Hc1	YP_007005342.1	90.74	Tc1	YP_007005343.1	84.32	Ne1	YP_007005332.1	99.85	-	-	-	-	-	-	-	-	-	-	-	-	-	-	-	-	-	-
phiCP39-O	NC_011318	-	Siphoviridae of Type1 (No Cluster Assigned)	TermL	YP_002265410.1	4e-71	Portal	YP_002265413.1	100	MCP	YP_002265422.1	100	MTP	YP_002265427.1	6e-05	-	-	-	Ad1	YP_002265424.1	96.02	Hc1	YP_002265425.1	90.57	Tc1	YP_002265426.1	81.34	Ne1	YP_002265414.1	98	-	-	-	-	-	-	-	-	-	-	-	-	-	-	-	-	-	-
phiCP7R	NC_017980	-	Podoviridae of Type4	-	-	-	Portal	YP_006383598.1	100	MCP	YP_006383602.1	100	-	-	-	-	-	-	-	-	-	-	-	-	-	-	-	-	-	-	-	-	-	-	-	-	-	-	-	-	-	-	-	-	-	Ad4	YP_006383597.1	100
phiCPV4	NC_018083	-	Podoviridae of Type4	-	-	-	Portal	YP_006488632.1	100	MCP	YP_006488636.1	100	-	-	-	-	-	-	-	-	-	-	-	-	-	-	-	-	-	-	-	-	-	-	-	-	-	-	-	-	-	-	-	-	-	Ad4	YP_006488631.1	100
phiCTP1	NC_014457	-	Siphoviridae of Type1 (Cluster 1)	TermL	YP_003856795.1	1e-134	Portal	YP_003856797.1	100	MCP	YP_003856805.1	100	-	-	-	-	-	-	-	-	-	-	-	-	Tc1	YP_003856810.1	95.64	Ne1	YP_003856809.1	100	-	-	-	-	-	-	-	-	-	-	-	-	-	-	-	-	-	-
phiCb5	NC_019453	-	Not assigned	-	-	-	-	-	-	-	-	-	-	-	-	-	-	-	-	-	-	-	-	-	-	-	-	-	-	-	-	-	-	-	-	-	-	-	-	-	-	-	-	-	-	-	-	-
phiCbK	NC_019405	-	Siphoviridae of Type1 (Cluster 5)	TermL	YP_006988214.1	3e-32	Portal	YP_006987938.1	100	MCP	YP_006987964.1	100	MTP	YP_006987988.1	7e-07	-	-	-	Ad1	YP_006987983.1	100	Hc1	YP_006987984.1	98.37	Tc1	YP_006987987.1	97.91	Ne1	YP_006987985.1	98.1	-	-	-	-	-	-	-	-	-	-	-	-	-	-	-	-	-	-
phiES15	NC_018454	-	Siphoviridae of Type1 (Cluster 5)	TermL	YP_006590034.1	4e-94	Portal	YP_006590035.1	100	MCP	YP_006590038.1	100	MTP	YP_006590039.1	1e-06	-	-	-	Ad1	YP_006590040.1	100	Hc1	YP_006590041.1	100	Tc1	YP_006590043.1	100	Ne1	YP_006590042.1	100	-	-	-	-	-	-	-	-	-	-	-	-	-	-	-	-	-	-
phiEa100	NC_019926	-	Podoviridae of Type3	TermL	YP_007237567.1	0	Portal	YP_007237557.1	100	MCP	YP_007237559.1	100	-	-	-	-	-	-	-	-	-	-	-	-	-	-	-	-	-	-	-	-	-	-	-	-	-	-	-	Ad3	YP_007237560.1	100	Hc3	YP_007237561.1	100	-	-	-
phiEa104	NC_015292	-	Myoviridae of Type1 (Cluster 7)	TermL	YP_004327020.1	0	Portal	YP_004327021.1	100	MCP	YP_004327026.1	100	-	-	-	Sheath	YP_004327031.1	100	Ad1	YP_004327027.1	100	Hc1	YP_004327029.1	100	Tc1	YP_004327030.1	100	Ne1	YP_004327028.1	100	-	-	-	-	-	-	-	-	-	-	-	-	-	-	-	-	-	-
phiEa21-4	NC_011811	-	Myoviridae of Type1 (Cluster 7)	TermL	YP_002456069.1	0	Portal	YP_002456070.1	100	MCP	YP_002456075.1	100	-	-	-	Sheath	YP_002456080.1	100	Ad1	YP_002456076.1	100	Hc1	YP_002456078.1	100	Tc1	YP_002456079.1	100	Ne1	YP_002456077.1	100	-	-	-	-	-	-	-	-	-	-	-	-	-	-	-	-	-	-
phiEaH2	NC_019929	-	Myoviridae (no Type assigned)	TermL	YP_007237828.1	1e-121	-	-	-	MCP	YP_007237739.1	95.77	-	-	-	Sheath	YP_007237824.1	100	-	-	-	-	-	-	-	-	-	-	-	-	-	-	-	-	-	-	-	-	-	-	-	-	-	-	-	Ad4	YP_007237766.1	77.49
phiEf11	NC_013696	-	Siphoviridae of Type1 (Cluster 1)	TermL	YP_003358792.1	2e-38	Portal	YP_003358793.1	100	MCP	YP_003358800.1	100	MTP	YP_003358805.1	1e-50	-	-	-	Ad1	YP_003358801.1	100	Hc1	YP_003358802.1	100	Tc1	YP_003358804.1	100	Ne1	YP_003358803.1	100	-	-	-	-	-	-	-	-	-	-	-	-	-	-	-	-	-	-
phiEt88	NC_015295	-	Myoviridae of Type1 (Cluster 7)	TermL	YP_004327307.1	1e-179	Portal	YP_004327308.1	100	MCP	YP_004327312.1	100	-	-	-	Sheath	YP_004327318.1	100	Ad1	YP_004327314.1	100	Hc1	YP_004327316.1	100	Tc1	YP_004327317.1	99.94	Ne1	YP_004327315.1	100	-	-	-	-	-	-	-	-	-	-	-	-	-	-	-	-	-	-
phiFL1A	NC_013646	-	Siphoviridae of Type1 (Cluster 1)	TermL	YP_003347496.1	1e-142	Portal	YP_003347497.1	100	MCP	YP_003347502.1	100	MTP	YP_003347507.1	3e-57	-	-	-	Ad1	YP_003347503.1	100	Hc1	YP_003347504.1	100	Tc1	YP_003347506.1	100	Ne1	YP_003347505.1	99.96	-	-	-	-	-	-	-	-	-	-	-	-	-	-	-	-	-	-
phiFL2A	NC_013643	-	Siphoviridae of Type1 (Cluster 1)	TermL	YP_003347326.1	2e-09	Portal	YP_003347327.1	100	MCP	YP_003347333.1	100	MTP	YP_003347339.1	3e-57	-	-	-	Ad1	YP_003347334.1	98.32	Hc1	YP_003347336.1	100	Tc1	YP_003347338.1	100	Ne1	YP_003347337.1	99.96	-	-	-	-	-	-	-	-	-	-	-	-	-	-	-	-	-	-
phiFL3A	NC_013648	-	Siphoviridae of Type1 (Cluster 1)	TermL	YP_003347604.1	1e-103	Portal	YP_003347606.1	100	MCP	YP_003347610.1	100	MTP	YP_003347615.1	4e-26	-	-	-	Ad1	YP_003347611.1	100	Hc1	YP_003347612.1	100	Tc1	YP_003347614.1	100	Ne1	YP_003347613.1	100	-	-	-	-	-	-	-	-	-	-	-	-	-	-	-	-	-	-
phiFL4A	NC_013644	-	Siphoviridae of Type1 (No Cluster Assigned)	TermL	YP_003347385.1	1e-09	Portal	YP_003347388.1	100	MCP	YP_003347393.1	100	MTP	YP_003347399.1	7e-48	-	-	-	Ad1	YP_003347395.1	100	Hc1	YP_003347396.1	100	Tc1	YP_003347398.1	99.94	Ne1	YP_003347397.1	100	-	-	-	-	-	-	-	-	-	-	-	-	-	-	-	-	-	-
phiHAP-1	NC_010342	-	Myoviridae of Type1 (Cluster 6)	TermL	YP_001686738.1	0	Portal	YP_001686740.1	100	MCP	YP_001686741.1	100	MTP	YP_001686757.1	1e-40	Sheath	YP_001686756.1	100	Ad1	YP_001686739.1	100	Hc1	YP_001686742.1	100	Tc1	YP_001686744.1	100	Ne1	YP_001686743.1	100	-	-	-	-	-	-	-	-	-	-	-	-	-	-	-	-	-	-
phiHP33	NC_016568	-	Podoviridae of Type3	-	-	-	-	-	-	MCP	YP_004957625.1	100	-	-	-	-	-	-	-	-	-	-	-	-	-	-	-	-	-	-	-	-	-	-	-	-	-	-	-	Ad3	YP_004957623.1	98.47	-	-	-	-	-	-
phiHau3	NC_018836	-	Siphoviridae of Type1 (Cluster 10)	-	-	-	Portal	YP_006906186.1	100	MCP	YP_006906189.1	100	MTP	YP_006906194.1	2e-20	-	-	-	Ad1	YP_006906190.1	100	Hc1	YP_006906191.1	99.9	Tc1	YP_006906193.1	97.16	Ne1	YP_006906192.1	100	-	-	-	-	-	-	-	-	-	-	-	-	-	-	-	-	-	-
phiIBB-PF7A	NC_015264	-	Podoviridae of Type3	TermL	YP_004306358.1	0	Portal	YP_004306344.1	100	MCP	YP_004306347.1	100	-	-	-	-	-	-	-	-	-	-	-	-	-	-	-	-	-	-	-	-	-	-	-	-	-	-	-	Ad3	YP_004306348.1	100	Hc3	YP_004306349.1	100	-	-	-
phiJL001	NC_006938	-	Siphoviridae of Type1 (Cluster 5)	TermL	YP_223983.1	1e-146	Portal	YP_223984.1	100	MCP	YP_223991.1	100	MTP	YP_224002.1	1e-135	-	-	-	Ad1	YP_223999.1	100	Hc1	YP_224000.1	87.7	Tc1	YP_224001.1	100	Ne1	YP_224005.1	100	-	-	-	-	-	-	-	-	-	-	-	-	-	-	-	-	-	-
phiKT	NC_019520	-	Podoviridae of Type3	TermL	YP_007006609.1	1e-119	Portal	YP_007006598.1	100	MCP	YP_007006600.1	100	-	-	-	-	-	-	-	-	-	-	-	-	-	-	-	-	-	-	-	-	-	-	-	-	-	-	-	Ad3	YP_007006601.1	100	Hc3	YP_007006602.1	100	-	-	-
phiL7	NC_012742	-	Siphoviridae of Type1 (Cluster 3)	TermL	YP_002922617.1	0	Portal	YP_002922618.1	100	MCP	YP_002922620.1	100	MTP	YP_002922626.1	7e-36	-	-	-	Ad1	YP_002922622.1	100	Hc1	YP_002922623.1	100	Tc1	YP_002922625.1	100	Ne1	YP_002922624.1	100	-	-	-	-	-	-	-	-	-	-	-	-	-	-	-	-	-	-
phiLN04	NC_020870	-	Not assigned	TermL	YP_007676640.1	1e-44	Portal	YP_007676641.1	100	MCP	YP_007676642.1	100	-	-	-	-	-	-	-	-	-	-	-	-	-	-	-	-	-	-	-	-	-	-	-	-	-	-	-	-	-	-	-	-	-	-	-	-
phiMAM1	NC_020083	-	Myoviridae of Type2	TermL	YP_007349030.1	5e-85	Portal	YP_007349035.1	100	MCP	YP_007349040.1	100	MTP	YP_007349034.1	4e-15	Sheath	YP_007349031.1	100	-	-	-	-	-	-	-	-	-	-	-	-	Ad2	YP_007349026.1	100	Hc2	YP_007349027.1	100	Tc2	YP_007349028.1	100	-	-	-	-	-	-	-	-	-
phiMMP02	NC_019421	-	Myoviridae of Type1 (No Cluster Assigned)	TermL	YP_006990480.1	2e-37	Portal	YP_006990481.1	100	MCP	YP_006990485.1	96.08	-	-	-	Sheath	YP_006990491.1	100	-	-	-	Hc1	YP_006990487.1	96.42	Tc1	YP_006990489.1	97.7	Ne1	YP_006990488.1	100	-	-	-	-	-	-	-	-	-	-	-	-	-	-	-	-	-	-
phiMMP04	NC_019422	-	Myoviridae of Type1 (Cluster 3)	TermL	YP_006990556.1	6e-68	Portal	YP_006990557.1	100	MCP	YP_006990558.1	100	-	-	-	Sheath	YP_006990564.1	100	Ad1	YP_006990560.1	99.96	Hc1	YP_006990561.1	100	Tc1	YP_006990563.1	100	Ne1	YP_006990562.1	100	-	-	-	-	-	-	-	-	-	-	-	-	-	-	-	-	-	-
phiMR11	NC_010147	-	Siphoviridae of Type1 (Cluster 1)	TermL	YP_001604131.1	0	Portal	YP_001604132.1	100	MCP	YP_001604135.1	100	MTP	YP_001604141.1	1e-107	-	-	-	Ad1	YP_001604137.1	100	Hc1	YP_001604138.1	100	Tc1	YP_001604140.1	100	Ne1	YP_001604139.1	100	-	-	-	-	-	-	-	-	-	-	-	-	-	-	-	-	-	-
phiMR25	NC_010808	-	Siphoviridae of Type1 (Cluster 1)	TermL	YP_001949840.1	0	Portal	YP_001949841.1	100	MCP	YP_001949845.1	100	MTP	YP_001949851.1	1e-113	-	-	-	Ad1	YP_001949847.1	100	Hc1	YP_001949848.1	100	Tc1	YP_001949850.1	100	Ne1	YP_001949849.1	100	-	-	-	-	-	-	-	-	-	-	-	-	-	-	-	-	-	-
phiNJ2	NC_019418	-	Siphoviridae of Type1 (Cluster 1)	TermL	YP_006990344.1	0	Portal	YP_006990343.1	100	MCP	YP_006990340.1	100	MTP	YP_006990333.1	3e-42	-	-	-	Ad1	YP_006990337.1	100	Hc1	YP_006990336.1	100	Tc1	YP_006990334.1	100	Ne1	YP_006990335.1	100	-	-	-	-	-	-	-	-	-	-	-	-	-	-	-	-	-	-
phiPLPE	NC_011142	-	Myoviridae of Type1 (Cluster 7)	TermL	YP_002128452.1	8e-74	Portal	YP_002128453.1	100	MCP	YP_002128463.1	100	-	-	-	Sheath	YP_002128480.1	100	Ad1	YP_002128475.1	100	Hc1	YP_002128477.1	99.24	Tc1	YP_002128478.1	97.76	Ne1	YP_002128476.1	100	-	-	-	-	-	-	-	-	-	-	-	-	-	-	-	-	-	-
phiPVL-CN125	NC_012784	-	Siphoviridae of Type1 (No Cluster Assigned)	TermL	YP_002939709.1	0	Portal	YP_002939711.1	100	MCP	YP_002939713.1	100	-	-	-	-	-	-	Ad1	YP_002939714.1	100	Hc1	YP_002939715.1	100	Tc1	YP_002939717.1	100	Ne1	YP_002939716.1	100	-	-	-	-	-	-	-	-	-	-	-	-	-	-	-	-	-	-
phiR1-37	NC_016163	-	Myoviridae (no Type assigned)	TermL	YP_004934377.1	7e-25	Portal	YP_004934394.1	100	MCP	YP_004934331.1	100	-	-	-	Sheath	YP_004934383.1	100	-	-	-	-	-	-	-	-	-	-	-	-	-	-	-	-	-	-	-	-	-	-	-	-	-	-	-	-	-	-
phiR1-RT	NC_019909	-	Myoviridae of Type2	TermL	YP_007236001.1	1e-167	Portal	YP_007236004.1	100	MCP	YP_007236009.1	100	MTP	YP_007236003.1	5e-78	Sheath	YP_007236002.1	100	-	-	-	-	-	-	-	-	-	-	-	-	Ad2	YP_007235994.1	100	Hc2	YP_007235995.1	100	Tc2	YP_007235997.1	100	-	-	-	-	-	-	-	-	-
phiR201	NC_019919	-	Siphoviridae of Type1 (Cluster 4)	TermL	YP_007237121.1	0	Portal	YP_007237120.1	100	MCP	YP_007237117.1	100	-	-	-	-	-	-	Ad1	YP_007237116.1	100	-	-	-	Tc1	YP_007237114.1	100	-	-	-	-	-	-	-	-	-	-	-	-	-	-	-	-	-	-	-	-	-
phiSASD1	NC_014229	-	Siphoviridae of Type1 (Cluster 1)	TermL	YP_003714729.1	1e-37	Portal	YP_003714730.1	100	MCP	YP_003714734.1	100	-	-	-	-	-	-	Ad1	YP_003714736.1	100	Hc1	YP_003714737.1	99.86	Tc1	YP_003714740.1	100	Ne1	YP_003714739.1	100	-	-	-	-	-	-	-	-	-	-	-	-	-	-	-	-	-	-
phiSG-JL2	NC_010807	-	Podoviridae of Type3	TermL	YP_001949795.1	0	Portal	YP_001949780.1	100	MCP	YP_001949783.1	100	-	-	-	-	-	-	-	-	-	-	-	-	-	-	-	-	-	-	-	-	-	-	-	-	-	-	-	Ad3	YP_001949784.1	100	Hc3	YP_001949785.1	100	-	-	-
phiSHP2	NC_015586	-	Not assigned	-	-	-	-	-	-	-	-	-	-	-	-	-	-	-	-	-	-	-	-	-	-	-	-	-	-	-	-	-	-	-	-	-	-	-	-	-	-	-	-	-	-	-	-	-
phiSM	NC_020860	-	Myoviridae (no Type assigned)	TermL	YP_007675679.1	1e-21	Portal	YP_007675681.1	100	MCP	YP_007675692.1	100	-	-	-	Sheath	YP_007675696.1	100	-	-	-	-	-	-	-	-	-	-	-	-	-	-	-	-	-	-	-	-	-	-	-	-	-	-	-	-	-	-
phiSMA7	NC_021569	-	Not assigned	-	-	-	-	-	-	-	-	-	-	-	-	-	-	-	-	-	-	-	-	-	-	-	-	-	-	-	-	-	-	-	-	-	-	-	-	-	-	-	-	-	-	-	-	-
phiST	NC_020842	-	Not assigned	TermL	YP_007673402.1	2e-19	Portal	YP_007673462.1	100	MCP	YP_007673461.1	99.74	-	-	-	-	-	-	-	-	-	-	-	-	-	-	-	-	-	-	-	-	-	-	-	-	-	-	-	-	-	-	-	-	-	-	-	-
phiSauS-IPLA35	NC_011612	-	Siphoviridae of Type1 (Cluster 2)	TermL	YP_002332401.1	0	Portal	YP_002332402.1	100	MCP	YP_002332404.1	100	MTP	YP_002332409.1	1e-124	-	-	-	Ad1	YP_002332405.1	99.96	Hc1	YP_002332406.1	100	Tc1	YP_002332408.1	100	Ne1	YP_002332407.1	100	-	-	-	-	-	-	-	-	-	-	-	-	-	-	-	-	-	-
phiSauS-IPLA88	NC_011614	-	Siphoviridae of Type1 (Cluster 1)	TermL	YP_002332511.1	0	Portal	YP_002332512.1	100	MCP	YP_002332517.1	100	MTP	YP_002332522.1	1e-106	-	-	-	Ad1	YP_002332519.1	100	-	-	-	Tc1	YP_002332521.1	100	Ne1	YP_002332520.1	100	-	-	-	-	-	-	-	-	-	-	-	-	-	-	-	-	-	-
phiTE	NC_020201	-	Myoviridae of Type1 (Cluster 7)	TermL	YP_007392670.1	5e-49	Portal	YP_007392671.1	100	MCP	YP_007392675.1	100	-	-	-	Sheath	YP_007392684.1	100	Ad1	YP_007392680.1	90.64	Hc1	YP_007392682.1	96.54	Tc1	YP_007392683.1	97.89	Ne1	YP_007392681.1	100	-	-	-	-	-	-	-	-	-	-	-	-	-	-	-	-	-	-
phiW-14	NC_013697	-	Myoviridae of Type2	TermL	YP_003358901.1	7e-92	Portal	YP_003358897.1	100	MCP	YP_003358893.1	100	MTP	YP_003358899.1	5e-22	Sheath	YP_003358900.1	100	-	-	-	-	-	-	-	-	-	-	-	-	Ad2	YP_003358905.1	100	Hc2	YP_003358904.1	100	Tc2	YP_003358903.1	100	-	-	-	-	-	-	-	-	-
phiYS61	NC_018270	-	Podoviridae of Type4	-	-	-	Portal	YP_006560315.1	100	MCP	YP_006560305.1	100	-	-	-	-	-	-	-	-	-	-	-	-	-	-	-	-	-	-	-	-	-	-	-	-	-	-	-	-	-	-	-	-	-	Ad4	YP_006560316.1	100
phiZP2	NC_018084	-	Podoviridae of Type4	-	-	-	Portal	YP_006488661.1	100	MCP	YP_006488665.1	100	-	-	-	-	-	-	-	-	-	-	-	-	-	-	-	-	-	-	-	-	-	-	-	-	-	-	-	-	-	-	-	-	-	Ad4	YP_006488660.1	100
phikF77	NC_012418	-	Podoviridae of Type3	TermL	YP_002727866.1	0	Portal	YP_002727853.1	100	MCP	YP_002727855.1	100	-	-	-	-	-	-	-	-	-	-	-	-	-	-	-	-	-	-	-	-	-	-	-	-	-	-	-	Ad3	YP_002727856.1	100	Hc3	YP_002727857.1	100	-	-	-
rv5	NC_011041	-	Myoviridae of Type1 (Cluster 7)	TermL	YP_002003567.1	1e-68	Portal	YP_002003566.1	100	MCP	YP_002003562.1	100	-	-	-	Sheath	YP_002003555.1	100	Ad1	YP_002003559.1	95.5	Hc1	YP_002003557.1	97.03	Tc1	YP_002003556.1	95.21	Ne1	YP_002003558.1	100	-	-	-	-	-	-	-	-	-	-	-	-	-	-	-	-	-	-
tf	NC_017971	-	Podoviridae of Type3	TermL	YP_006382528.1	0	Portal	YP_006382527.1	100	MCP	YP_006382524.1	100	-	-	-	-	-	-	-	-	-	-	-	-	-	-	-	-	-	-	-	-	-	-	-	-	-	-	-	Ad3	YP_006382522.1	100	Hc3	YP_006382515.1	100	-	-	-
tuberculosis	NC_021318	-	Siphoviridae of Type1 (Cluster 10)	TermL	YP_008058283.1	0	Portal	YP_008058284.1	100	MCP	YP_008058287.1	100	MTP	YP_008058294.1	1e-109	-	-	-	Ad1	YP_008058289.1	100	Hc1	YP_008058291.1	100	Tc1	YP_008058293.1	100	Ne1	YP_008058292.1	100	-	-	-	-	-	-	-	-	-	-	-	-	-	-	-	-	-	-
tuberculosis	NC_021338	-	Siphoviridae of Type1 (Cluster 10)	TermL	YP_008060169.1	0	Portal	YP_008060170.1	100	MCP	YP_008060173.1	100	MTP	YP_008060180.1	1e-109	-	-	-	Ad1	YP_008060175.1	100	Hc1	YP_008060177.1	100	Tc1	YP_008060179.1	100	Ne1	YP_008060178.1	100	-	-	-	-	-	-	-	-	-	-	-	-	-	-	-	-	-	-
tuberculosis	NC_021556	-	Siphoviridae of Type1 (Cluster 10)	TermL	YP_008129757.1	0	Portal	YP_008129758.1	100	MCP	YP_008129762.1	100	MTP	YP_008129768.1	1e-116	-	-	-	Ad1	YP_008129764.1	100	Hc1	YP_008129765.1	100	Tc1	YP_008129767.1	100	Ne1	YP_008129766.1	100	-	-	-	-	-	-	-	-	-	-	-	-	-	-	-	-	-	-
vB_AsaM-56	NC_019527	-	Myoviridae of Type1 (Cluster 7)	TermL	YP_007007737.1	3e-57	Portal	YP_007007739.1	100	-	-	-	-	-	-	Sheath	YP_007007754.1	100	Ad1	YP_007007749.1	100	Hc1	YP_007007752.1	100	Tc1	YP_007007753.1	100	Ne1	YP_007007751.1	100	-	-	-	-	-	-	-	-	-	-	-	-	-	-	-	-	-	-
vB_BceM-Bc431v3	NC_020873	-	Myoviridae of Type1 (no Cluster assigned)	TermL	YP_007676908.1	0	Portal	YP_007677133.1	100	MCP	YP_007677130.1	100	MTP	YP_007677122.1	5e-59	Sheath	YP_007677123.1	100	Ad1	YP_007677128.1	97.82	-	-	-	-	-	-	-	-	-	-	-	-	-	-	-	-	-	-	-	-	-	-	-	-	-	-	-
vB_CpeS-CP51	NC_021325	-	Siphoviridae of Type1 (Cluster 1)	TermL	YP_008058925.1	1e-16	Portal	YP_008058926.1	100	MCP	YP_008058932.1	100	MTP	YP_008058938.1	2e-08	-	-	-	Ad1	YP_008058934.1	100	Hc1	YP_008058935.1	96.64	Tc1	YP_008058937.1	80.64	Ne1	YP_008058936.1	100	-	-	-	-	-	-	-	-	-	-	-	-	-	-	-	-	-	-
vB_CsaM_GAP161	NC_019398	-	Myoviridae of Type2	TermL	YP_006986481.1	0	Portal	YP_006986484.1	100	MCP	YP_006986489.1	100	MTP	YP_006986483.1	1e-93	Sheath	YP_006986482.1	100	-	-	-	-	-	-	-	-	-	-	-	-	Ad2	YP_006986477.1	100	Hc2	YP_006986478.1	100	Tc2	YP_006986479.1	100	-	-	-	-	-	-	-	-	-
vB_CsaM_GAP31	NC_019400	-	Myoviridae of Type1 (Cluster 7)	TermL	YP_006987032.1	2e-70	Portal	YP_006987033.1	100	MCP	YP_006987037.1	100	-	-	-	Sheath	YP_006987047.1	100	Ad1	YP_006987043.1	88.99	Hc1	YP_006987045.1	96.18	Tc1	YP_006987046.1	92.51	Ne1	YP_006987044.1	100	-	-	-	-	-	-	-	-	-	-	-	-	-	-	-	-	-	-
vB_CsaM_GAP32	NC_019401	-	Myoviridae of Type2	TermL	YP_006987374.1	8e-57	Portal	YP_006987350.1	100	MCP	YP_006987355.1	100	-	-	-	Sheath	YP_006987303.1	100	-	-	-	-	-	-	-	-	-	-	-	-	Ad2	YP_006987300.1	100	-	-	-	Tc2	YP_006987332.1	100	-	-	-	-	-	-	-	-	-
vB_CsaP_GAP52	NC_019402	-	Podoviridae of Type3	TermL	YP_006987652.1	1e-97	Portal	YP_006987653.1	100	MCP	YP_006987657.1	100	-	-	-	-	-	-	-	-	-	-	-	-	-	-	-	-	-	-	-	-	-	-	-	-	-	-	-	Ad3	YP_006987662.1	100	Hc3	YP_006987668.1	100	-	-	-
vB_CskP_GAP227	NC_020078	-	Podoviridae of Type3	TermL	YP_007348364.1	1e-117	Portal	YP_007348353.1	100	MCP	YP_007348355.1	100	MTP	YP_007348365.1	1e-09	-	-	-	-	-	-	-	-	-	-	-	-	-	-	-	-	-	-	-	-	-	-	-	-	Ad3	YP_007348356.1	100	Hc3	YP_007348357.1	100	-	-	-
vB_EamM-Y2	NC_019504	-	Myoviridae of Type1 (no Cluster assigned)	TermL	YP_007004712.1	2e-54	Portal	YP_007004714.1	100	MCP	YP_007004718.1	100	-	-	-	Sheath	YP_007004723.1	100	Ad1	YP_007004720.1	100	-	-	-	-	-	-	-	-	-	-	-	-	-	-	-	-	-	-	-	-	-	-	-	-	-	-	-
vB_EamP-L1	NC_019510	-	Podoviridae of Type3	TermL	YP_007005472.1	0	Portal	YP_007005455.1	100	MCP	YP_007005458.1	100	-	-	-	-	-	-	-	-	-	-	-	-	-	-	-	-	-	-	-	-	-	-	-	-	-	-	-	Ad3	YP_007005459.1	100	Hc3	YP_007005461.1	100	-	-	-
vB_EamP-S6	NC_019514	-	Podoviridae of Type3	TermL	YP_007005834.1	0	Portal	YP_007005824.1	100	MCP	YP_007005821.1	100	-	-	-	-	-	-	-	-	-	-	-	-	-	-	-	-	-	-	-	-	-	-	-	-	-	-	-	Ad3	YP_007005833.1	100	-	-	-	-	-	-
vB_EcoM-FV3	NC_019517	-	Myoviridae of Type1 (Cluster 7)	TermL	YP_007006235.1	8e-69	Portal	YP_007006234.1	100	MCP	YP_007006230.1	100	-	-	-	Sheath	YP_007006224.1	100	Ad1	YP_007006228.1	95.21	Hc1	YP_007006226.1	97	Tc1	YP_007006225.1	95.21	Ne1	YP_007006227.1	100	-	-	-	-	-	-	-	-	-	-	-	-	-	-	-	-	-	-
vB_EcoM-VR7	NC_014792	-	Myoviridae of Type2	TermL	YP_004063861.1	0	Portal	YP_004063865.1	100	MCP	YP_004063870.1	100	MTP	YP_004063864.1	6e-90	Sheath	YP_004063862.1	100	-	-	-	-	-	-	-	-	-	-	-	-	Ad2	YP_004063857.1	100	Hc2	YP_004063858.1	100	Tc2	YP_004063859.1	100	-	-	-	-	-	-	-	-	-
vB_EcoM_ACG-C40	NC_019399	-	Myoviridae of Type2	TermL	YP_006986718.1	0	Portal	YP_006986721.1	100	MCP	YP_006986726.1	100	MTP	YP_006986720.1	3e-95	Sheath	YP_006986719.1	100	-	-	-	-	-	-	-	-	-	-	-	-	Ad2	YP_006986714.1	100	Hc2	YP_006986715.1	100	Tc2	YP_006986716.1	100	-	-	-	-	-	-	-	-	-
vB_EcoP_ACG-C91	NC_019403	-	Podoviridae of Type3	TermL	YP_006987808.1	0	Portal	YP_006987796.1	100	MCP	YP_006987798.1	100	-	-	-	-	-	-	-	-	-	-	-	-	-	-	-	-	-	-	-	-	-	-	-	-	-	-	-	Ad3	YP_006987799.1	100	Hc3	YP_006987800.1	100	-	-	-
vB_EcoP_G7C	NC_015933	-	Podoviridae of Type3	TermL	YP_004782198.1	0	Portal	YP_004782189.1	100	MCP	YP_004782186.1	100	-	-	-	-	-	-	-	-	-	-	-	-	-	-	-	-	-	-	-	-	-	-	-	-	-	-	-	Ad3	YP_004782197.1	100	-	-	-	-	-	-
vB_EcoS_ACG-M12	NC_019404	-	Siphoviridae of Type1 (No Cluster Assigned)	TermL	YP_006987833.1	0	Portal	YP_006987835.1	100	MCP	YP_006987838.1	100	MTP	YP_006987844.1	1e-118	-	-	-	Ad1	YP_006987840.1	100	Hc1	YP_006987841.1	100	Tc1	YP_006987843.1	100	Ne1	YP_006987842.1	100	-	-	-	-	-	-	-	-	-	-	-	-	-	-	-	-	-	-
vB_EcoS_Rogue1	NC_019718	-	Siphoviridae of Type1 (No Cluster Assigned)	TermL	YP_007112218.1	0	Portal	YP_007112219.1	100	MCP	YP_007112224.1	100	MTP	YP_007112231.1	1e-126	-	-	-	Ad1	YP_007112227.1	100	Hc1	YP_007112228.1	100	Tc1	YP_007112230.1	100	Ne1	YP_007112229.1	100	-	-	-	-	-	-	-	-	-	-	-	-	-	-	-	-	-	-
vB_KleM-RaK2	NC_019526	-	Myoviridae of Type2	TermL	YP_007007266.1	2e-45	Portal	YP_007007244.1	100	MCP	YP_007007249.1	100	-	-	-	Sheath	YP_007007196.1	100	-	-	-	-	-	-	-	-	-	-	-	-	Ad2	YP_007007193.1	100	-	-	-	Tc2	YP_007007222.1	100	-	-	-	-	-	-	-	-	-
vB_LmoM_AG20	NC_020871	-	Myoviridae of Type1 (no Cluster assigned)	TermL	YP_007676733.1	0	Portal	YP_007676742.1	100	MCP	YP_007676745.1	100	MTP	YP_007676753.1	1e-79	Sheath	YP_007676752.1	100	Ad1	YP_007676747.1	97.91	-	-	-	-	-	-	-	-	-	-	-	-	-	-	-	-	-	-	-	-	-	-	-	-	-	-	-
vB_MapS_FF47	NC_021063	-	Siphoviridae of Type1 (Cluster 10)	TermL	YP_007869930.1	1e-139	Portal	YP_007869931.1	100	MCP	YP_007869934.1	100	MTP	YP_007869940.1	2e-37	-	-	-	Ad1	YP_007869936.1	100	Hc1	YP_007869937.1	100	Tc1	YP_007869939.1	100	Ne1	YP_007869938.1	97.21	-	-	-	-	-	-	-	-	-	-	-	-	-	-	-	-	-	-
vB_Pae-Kakheti25	NC_017864	-	Siphoviridae of Type1 (Cluster 5)	TermL	YP_006299871.1	0	Portal	YP_006299872.1	100	MCP	YP_006299875.1	100	MTP	YP_006299881.1	0	-	-	-	Ad1	YP_006299878.1	100	Hc1	YP_006299879.1	100	Tc1	YP_006299880.1	100	Ne1	YP_006299884.1	100	-	-	-	-	-	-	-	-	-	-	-	-	-	-	-	-	-	-
vB_Pae-TbilisiM32	NC_017865	-	Podoviridae of Type3	TermL	YP_006299967.1	0	Portal	YP_006299954.1	100	MCP	YP_006299956.1	100	-	-	-	-	-	-	-	-	-	-	-	-	-	-	-	-	-	-	-	-	-	-	-	-	-	-	-	Ad3	YP_006299957.1	100	Hc3	YP_006299958.1	100	-	-	-
vB_PaeM_C2-10_Ab1	NC_019918	-	Myoviridae of Type1 (Cluster 7)	TermL	YP_007236868.1	1e-83	Portal	YP_007236869.1	100	MCP	YP_007236873.1	100	-	-	-	Sheath	YP_007236878.1	100	Ad1	YP_007236874.1	100	Hc1	YP_007236876.1	100	Tc1	YP_007236877.1	97.23	Ne1	YP_007236875.1	100	-	-	-	-	-	-	-	-	-	-	-	-	-	-	-	-	-	-
vB_PaeP_p2-10_Or1	NC_019813	-	Podoviridae of Type3	TermL	YP_007183211.1	0	Portal	YP_007183212.1	100	MCP	YP_007183214.1	100	-	-	-	-	-	-	-	-	-	-	-	-	-	-	-	-	-	-	-	-	-	-	-	-	-	-	-	Ad3	YP_007183216.1	100	Hc3	YP_007183220.1	100	-	-	-
vB_PaeS_PMG1	NC_016765	-	Siphoviridae of Type1 (Cluster 3)	TermL	YP_005098205.1	0	Portal	YP_005098207.1	100	MCP	YP_005098209.1	100	MTP	YP_005098219.1	2e-99	-	-	-	Ad1	YP_005098212.1	100	Hc1	YP_005098213.1	100	Tc1	YP_005098218.1	100	Ne1	YP_005098217.1	100	-	-	-	-	-	-	-	-	-	-	-	-	-	-	-	-	-	-
vB_SauM_Romulus	NC_020877	-	Myoviridae of Type1 (no Cluster assigned)	-	-	-	-	-	-	MCP	YP_007677515.1	100	MTP	YP_007677523.1	8e-59	Sheath	YP_007677522.1	100	Ad1	YP_007677517.1	98.19	-	-	-	-	-	-	-	-	-	-	-	-	-	-	-	-	-	-	-	-	-	-	-	-	-	-	-
vB_SemP_Emek	NC_018275	-	Podoviridae of Type3	TermL	YP_006560552.1	0	Portal	YP_006560553.1	100	MCP	YP_006560555.1	100	-	-	-	-	-	-	-	-	-	-	-	-	-	-	-	-	-	-	-	-	-	-	-	-	-	-	-	Ad3	YP_006560557.1	100	Hc3	YP_006560558.1	100	-	-	-
vB_SenS-Ent1	NC_019539	-	Siphoviridae of Type1 (Cluster 5)	TermL	YP_007010455.1	0	Portal	YP_007010456.1	100	MCP	YP_007010463.1	100	MTP	YP_007010472.1	0	-	-	-	Ad1	YP_007010467.1	100	Hc1	YP_007010469.1	100	Tc1	YP_007010471.1	100	Ne1	YP_007010470.1	100	-	-	-	-	-	-	-	-	-	-	-	-	-	-	-	-	-	-
vB_SepiS-phiIPLA5	NC_018281	-	Siphoviridae of Type1 (Cluster 1)	TermL	YP_006560943.1	0	Portal	YP_006560944.1	100	MCP	YP_006560948.1	100	MTP	YP_006560954.1	1e-102	-	-	-	Ad1	YP_006560950.1	100	Hc1	YP_006560951.1	100	Tc1	YP_006560953.1	100	Ne1	YP_006560952.1	100	-	-	-	-	-	-	-	-	-	-	-	-	-	-	-	-	-	-
vB_SepiS-phiIPLA7	NC_018284	-	Siphoviridae of Type1 (Cluster 1)	TermL	YP_006561164.1	0	Portal	YP_006561165.1	100	MCP	YP_006561168.1	100	MTP	YP_006561174.1	1e-103	-	-	-	Ad1	YP_006561170.1	100	Hc1	YP_006561171.1	100	Tc1	YP_006561173.1	100	Ne1	YP_006561172.1	100	-	-	-	-	-	-	-	-	-	-	-	-	-	-	-	-	-	-
vB_SosS_Oslo	NC_018279	-	Siphoviridae of Type1 (No Cluster Assigned)	TermL	YP_006560808.1	1e-153	Portal	YP_006560809.1	100	MCP	YP_006560813.1	100	MTP	YP_006560820.1	1e-134	-	-	-	Ad1	YP_006560815.1	100	Hc1	YP_006560817.1	100	Tc1	YP_006560819.1	100	Ne1	YP_006560818.1	100	-	-	-	-	-	-	-	-	-	-	-	-	-	-	-	-	-	-
vB_VchM-138	NC_019518	-	Myoviridae of Type1 (Cluster 7)	TermL	YP_007006411.1	1e-103	Portal	YP_007006412.1	100	MCP	YP_007006424.1	100	-	-	-	Sheath	YP_007006436.1	100	Ad1	YP_007006429.1	100	Hc1	YP_007006434.1	98.05	Tc1	YP_007006435.1	96.88	Ne1	YP_007006433.1	100	-	-	-	-	-	-	-	-	-	-	-	-	-	-	-	-	-	-
vB_VpaM_MAR	NC_019722	-	Myoviridae of Type1 (Cluster 6)	TermL	YP_007112478.1	0	Portal	YP_007112480.1	100	MCP	YP_007112483.1	100	MTP	YP_007112499.1	5e-84	Sheath	YP_007112498.1	100	Ad1	YP_007112479.1	97.71	-	-	-	Tc1	YP_007112486.1	100	Ne1	YP_007112485.1	100	-	-	-	-	-	-	-	-	-	-	-	-	-	-	-	-	-	-
vB_VpaS_MAR10	NC_019713	-	Siphoviridae of Type1 (Cluster 5)	TermL	YP_007111876.1	5e-25	Portal	YP_007111877.1	100	MCP	YP_007111880.1	100	MTP	YP_007111885.1	3e-21	-	-	-	Ad1	YP_007111882.1	100	Hc1	YP_007111883.1	98.23	Tc1	YP_007111884.1	100	Ne1	YP_007111888.1	100	-	-	-	-	-	-	-	-	-	-	-	-	-	-	-	-	-	-
vB_XveM_DIBBI	NC_017981	-	Myoviridae of Type1 (Cluster 7)	TermL	YP_006383611.1	1e-172	Portal	YP_006383612.1	100	MCP	YP_006383616.1	100	-	-	-	Sheath	YP_006383623.1	100	Ad1	YP_006383619.1	100	Hc1	YP_006383621.1	100	Tc1	YP_006383622.1	99.57	Ne1	YP_006383620.1	100	-	-	-	-	-	-	-	-	-	-	-	-	-	-	-	-	-	-
wV7	NC_019505	-	Myoviridae of Type2	TermL	YP_007004907.1	0	Portal	YP_007004910.1	100	MCP	YP_007004915.1	100	MTP	YP_007004909.1	3e-95	Sheath	YP_007004908.1	100	-	-	-	-	-	-	-	-	-	-	-	-	Ad2	YP_007004903.1	100	Hc2	YP_007004904.1	100	Tc2	YP_007004905.1	100	-	-	-	-	-	-	-	-	-
wV8	NC_012749	-	Myoviridae of Type1 (Cluster 7)	TermL	YP_002922840.1	0	Portal	YP_002922841.1	100	MCP	YP_002922847.1	100	MTP	YP_002922822.1	4e-11	Sheath	YP_002922852.1	100	Ad1	YP_002922848.1	100	Hc1	YP_002922850.1	100	Tc1	YP_002922851.1	100	Ne1	YP_002922849.1	100	-	-	-	-	-	-	-	-	-	-	-	-	-	-	-	-	-	-
